# Supplementary material for: Crystal structure of di-μ-acetato-di­acetatobis­(μ-6,6′-dimeth­oxy-2,2′-{[(propane-1,3-diylbis(aza­nylyl­idene)]bis­(methanylyl­idene)}diphenolato)tetra­zinc
Source: Acta Crystallogr E Crystallogr Commun. 2015 Nov 11;71(Pt 12):m217–8. doi: 10.1107/S2056989015020551 (PMC4719841; doi:10.1107/S2056989015020551)
Supplement: Supplementary file 1 [file e-71-0m217-sup1.cif]

##############################################################################
#                                                                            #
# This CIF contains the data in a paper accepted for publication in          #
# Acta Crystallographica Section E. It conforms to the requirements of       #
# Notes for Authors for Acta Crystallographica Section E, and has been       #
# peer reviewed under the auspices of the IUCr Commission on Journals.       #
#                                                                            #
# Full details of the Crystallographic Information File format               #
# are given in the paper "The Crystallographic Information File (CIF):       #
# a New Standard Archive File for Crystallography" by S. R. Hall, F. H.      #
# Allen and I. D. Brown [Acta Cryst. (1991), A47, 655-685].                  #
#                                                                            #
# The current version of the core CIF dictionary is obtainable from          #
# ftp://ftp.iucr.org/pub/cif_core.dic.                                       #
#                                                                            #
# Software is freely available for graphical display of the structure(s)     #
# in this CIF. For information consult the CIF software page                 #
# http://www.iucr.org/resources/cif/software.                                #
#                                                                            #
# This file may be used for bona fide research purposes within the           #
# scientific community so long as proper attribution is given to the journal # 
# article from which it was obtained.                                        #
#                                                                            #
##############################################################################
data_1
_audit_creation_method     'form.cif (version 2.0)'
_journal_data_validation_number     ?
_journal_date_recd_electronic     2015-10-09
_journal_date_accepted     2015-10-29
_journal_name_full     'Acta Crystallographica, Section E'
_journal_year     2015
_journal_volume     71
_journal_issue     12
_journal_page_first     m217
_journal_page_last     m218
_journal_paper_category     HM
_journal_paper_doi     10.1107/S2056989015020551
_journal_coeditor_code     PJ2024
_publ_contact_author_name     'Dr. Xue Cai'
_publ_contact_author_address
;
Department of Chemistry, Mudanjiang Normal University,
Mudanjiang 157011, People's Republic of China
;
_publ_contact_author_email     xuecai@mail.sdu.edu.cn
_publ_contact_author_Phone     '(086)0453-6516172'
_publ_section_title
;\
Crystal structure of
di-\m-acetato-diacetatobis(\m-6,6'-dimethoxy-2,2'-{[(propane-1,3-\
diylbis(azanylylidene)]bis(methanylylidene)}diphenolato)tetrazinc
;
loop_
    _publ_author_name
    _publ_author_address
    'Xue Cai'
;
Department of Chemistry, Mudanjiang Normal University,
Mudanjiang 157011, People's Republic of China
;
    'Hui Ning'
;
Department of Chemistry, Mudanjiang Normal University,
Mudanjiang 157011, People's Republic of China
;
data_I
_database_code_depnum_ccdc_archive 'CCDC 724776'
_audit_creation_method     SHELXL-97
_chemical_name_systematic
;\
Di-\m-acetato-diacetatobis(\m-6,6'-dimethoxy-2,2'-{[(propane-1,3-\
diylbis(azanylylidene)]bis(methanylylidene)}diphenolato)tetrazinc
;
_chemical_name_common     ?
_chemical_formula_moiety     'C46 H52 N4 O16 Zn4'
_chemical_formula_sum     'C46 H52 N4 O16 Zn4'
_chemical_formula_iupac     '[Zn4 (C19 H20 N2 O4)2 (C2 H3 O2)4]'
_chemical_formula_weight     1178.48
_chemical_melting_point     ?
_symmetry_cell_setting     triclinic
_symmetry_space_group_name_H-M     'P -1'
_symmetry_space_group_name_Hall     '-P 1'
loop_
    _symmetry_equiv_pos_as_xyz
    'x, y, z'
    '-x, -y, -z'
_cell_length_a     10.4894(9)
_cell_length_b     10.7917(9)
_cell_length_c     11.9550(11)
_cell_angle_alpha     103.425(2)
_cell_angle_beta     94.3230(10)
_cell_angle_gamma     115.6770(10)
_cell_volume     1162.17(18)
_cell_formula_units_Z     1
_cell_measurement_reflns_used     4019
_cell_measurement_theta_min     2.19
_cell_measurement_theta_max     27.45
_cell_measurement_temperature     298(2)
_exptl_crystal_description     block
_exptl_crystal_colour     yellow
_exptl_crystal_size_max     0.15
_exptl_crystal_size_mid     0.10
_exptl_crystal_size_min     0.08
_exptl_crystal_density_diffrn     1.684
_exptl_crystal_density_meas     ?
_exptl_crystal_density_method     'not measured'
_exptl_crystal_F_000     604
_exptl_absorpt_coefficient_mu     2.117
_exptl_absorpt_correction_type     multi-scan
_exptl_absorpt_process_details
;
(SADABS; Sheldrick, 1996)
;
_exptl_absorpt_correction_T_min     0.7419
_exptl_absorpt_correction_T_max     0.8489
_exptl_special_details
;
;
_diffrn_ambient_temperature     298(2)
_diffrn_radiation_type     MoK\a
_diffrn_radiation_wavelength     0.71073
_diffrn_radiation_source     'fine-focus sealed tube'
_diffrn_radiation_monochromator     graphite
_diffrn_measurement_device_type     'Bruker SMART APEX CCD area-detector'
_diffrn_measurement_method     'phi and omega scans'
_diffrn_detector_area_resol_mean     0
_diffrn_reflns_number     6281
_diffrn_reflns_av_R_equivalents     0.0128
_diffrn_reflns_av_sigmaI/netI     0.0288
_diffrn_reflns_theta_min     1.79
_diffrn_reflns_theta_max     26.00
_diffrn_reflns_theta_full     26.00
_diffrn_measured_fraction_theta_max     0.985
_diffrn_measured_fraction_theta_full     0.985
_diffrn_reflns_limit_h_min     -6
_diffrn_reflns_limit_h_max     12
_diffrn_reflns_limit_k_min     -13
_diffrn_reflns_limit_k_max     13
_diffrn_reflns_limit_l_min     -13
_diffrn_reflns_limit_l_max     14
_diffrn_standards_number     0
_diffrn_standards_interval_count     0
_diffrn_standards_interval_time     0
_diffrn_standards_decay_%     ?
_refine_special_details
;
Refinement of <i>F</i>^2^ against ALL reflections. The weighted <i>R</i>-factor
<i>wR</i> and goodness of fit <i>S</i> are based on <i>F</i>^2^, conventional
<i>R</i>-factors <i>R</i> are based on <i>F</i>, with <i>F</i> set to zero for
negative <i>F</i>^2^. The threshold expression of <i>F</i>^2^ >
\s(<i>F</i>^2^) is used only for calculating <i>R</i>-factors(gt) <i>etc</i>.
and is not relevant to the choice of reflections for refinement.
<i>R</i>-factors based on <i>F</i>^2^ are statistically about twice as large
as those based on <i>F</i>, and <i>R</i>- factors based on ALL data will be
even larger.
;
_reflns_number_total     4497
_reflns_number_gt     3969
_reflns_threshold_expression     I>2sigma(I)
_refine_ls_structure_factor_coef     Fsqd
_refine_ls_matrix_type     full
_refine_ls_R_factor_all     0.0286
_refine_ls_R_factor_gt     0.0243
_refine_ls_wR_factor_gt     0.0689
_refine_ls_wR_factor_ref     0.0711
_refine_ls_goodness_of_fit_ref     1.051
_refine_ls_restrained_S_all     1.051
_refine_ls_number_reflns     4497
_refine_ls_number_parameters     318
_refine_ls_number_restraints     0
_refine_ls_hydrogen_treatment     constr
_refine_ls_weighting_scheme     calc
_refine_ls_weighting_details
         'calc w=1/[\s^2^(Fo^2^)+(0.0367P)^2^+0.3975P] where P=(Fo^2^+2Fc^2^)/3'
_atom_sites_solution_hydrogens     geom
_atom_sites_solution_primary     direct
_atom_sites_solution_secondary     difmap
_refine_ls_shift/su_max     0.006
_refine_ls_shift/su_mean     0.000
_refine_diff_density_max     0.264
_refine_diff_density_min     -0.272
_refine_ls_extinction_method     none
_refine_ls_extinction_coef     ?
loop_
    _atom_type_symbol
    _atom_type_description
    _atom_type_scat_dispersion_real
    _atom_type_scat_dispersion_imag
    _atom_type_scat_source
    'C' 'C' 0.0033 0.0016
                         'International Tables Vol C Tables 4.2.6.8 and 6.1.1.4'
    'H' 'H' 0.0000 0.0000
                         'International Tables Vol C Tables 4.2.6.8 and 6.1.1.4'
    'N' 'N' 0.0061 0.0033
                         'International Tables Vol C Tables 4.2.6.8 and 6.1.1.4'
    'O' 'O' 0.0106 0.0060
                         'International Tables Vol C Tables 4.2.6.8 and 6.1.1.4'
    'Zn' 'Zn' 0.2839 1.4301
                         'International Tables Vol C Tables 4.2.6.8 and 6.1.1.4'
_computing_data_collection
;
APEX2 (Bruker, 2004)
;
_computing_cell_refinement
;
SAINT-Plus (Bruker, 2001)
;
_computing_data_reduction
;
SAINT-Plus (Bruker, 2001)
;
_computing_structure_solution
;
SHELXTL (Sheldrick, 2008)
;
_computing_structure_refinement
;
SHELXL97 (Sheldrick, 2008)
;
_computing_molecular_graphics
;
XP in SHELXTL (Sheldrick, 2008)
;
_computing_publication_material
;
SHELXTL (Sheldrick, 2008)
;
loop_
    _atom_site_type_symbol
    _atom_site_label
    _atom_site_fract_x
    _atom_site_fract_y
    _atom_site_fract_z
    _atom_site_U_iso_or_equiv
    _atom_site_adp_type
    _atom_site_calc_flag
    _atom_site_refinement_flags
    _atom_site_occupancy
    _atom_site_symmetry_multiplicity
    _atom_site_disorder_assembly
    _atom_site_disorder_group
    C C1 0.5747(2) 0.1717(3) 0.1390(2) 0.0479(6) Uani d . 1 1 . .
    H H1A 0.5651 0.0938 0.1692 0.072 Uiso calc R 1 1 . .
    H H1B 0.5348 0.1350 0.0563 0.072 Uiso calc R 1 1 . .
    H H1C 0.5239 0.2186 0.1783 0.072 Uiso calc R 1 1 . .
    C C2 0.7601(2) 0.3909(2) 0.12186(18) 0.0334(4) Uani d . 1 1 . .
    C C3 0.6657(2) 0.4234(3) 0.0636(2) 0.0431(5) Uani d . 1 1 . .
    H H3 0.5666 0.3642 0.0497 0.052 Uiso calc R 1 1 . .
    C C4 0.7206(3) 0.5459(3) 0.0258(2) 0.0540(7) Uani d . 1 1 . .
    H H4 0.6577 0.5680 -0.0144 0.065 Uiso calc R 1 1 . .
    C C5 0.8656(3) 0.6339(3) 0.0473(2) 0.0485(6) Uani d . 1 1 . .
    H H5 0.9005 0.7136 0.0193 0.058 Uiso calc R 1 1 . .
    C C6 0.9640(2) 0.6057(2) 0.11148(18) 0.0344(5) Uani d . 1 1 . .
    C C7 0.9110(2) 0.4824(2) 0.14919(17) 0.0288(4) Uani d . 1 1 . .
    C C8 1.1149(2) 0.7072(2) 0.13321(19) 0.0374(5) Uani d . 1 1 . .
    H H8 1.1384 0.7791 0.0964 0.045 Uiso calc R 1 1 . .
    C C9 1.3647(2) 0.8311(2) 0.2054(2) 0.0428(5) Uani d . 1 1 . .
    H H9A 1.3563 0.9191 0.2172 0.051 Uiso calc R 1 1 . .
    H H9B 1.3959 0.8132 0.1316 0.051 Uiso calc R 1 1 . .
    C C10 1.4783(2) 0.8521(2) 0.3040(2) 0.0438(5) Uani d . 1 1 . .
    H H10A 1.4411 0.8567 0.3759 0.053 Uiso calc R 1 1 . .
    H H10B 1.5627 0.9436 0.3152 0.053 Uiso calc R 1 1 . .
    C C11 1.5238(3) 0.7346(3) 0.2830(2) 0.0503(6) Uani d . 1 1 . .
    H H11A 1.5415 0.7156 0.2039 0.060 Uiso calc R 1 1 . .
    H H11B 1.6138 0.7683 0.3370 0.060 Uiso calc R 1 1 . .
    C C12 1.4643(2) 0.5208(3) 0.33241(19) 0.0396(5) Uani d . 1 1 . .
    H H12 1.5642 0.5583 0.3466 0.048 Uiso calc R 1 1 . .
    C C13 1.3848(2) 0.3817(2) 0.35174(18) 0.0362(5) Uani d . 1 1 . .
    C C14 1.4677(3) 0.3186(3) 0.3880(2) 0.0446(6) Uani d . 1 1 . .
    H H14 1.5679 0.3689 0.4015 0.053 Uiso calc R 1 1 . .
    C C15 1.4038(3) 0.1858(3) 0.4035(2) 0.0499(6) Uani d . 1 1 . .
    H H15 1.4602 0.1465 0.4280 0.060 Uiso calc R 1 1 . .
    C C16 1.2532(3) 0.1083(3) 0.3828(2) 0.0435(5) Uani d . 1 1 . .
    H H16 1.2093 0.0169 0.3925 0.052 Uiso calc R 1 1 . .
    C C17 1.1699(2) 0.1679(2) 0.34775(18) 0.0354(5) Uani d . 1 1 . .
    C C18 1.2338(2) 0.3069(2) 0.33311(17) 0.0310(4) Uani d . 1 1 . .
    C C19 0.9443(3) -0.0457(3) 0.3169(3) 0.0661(8) Uani d . 1 1 . .
    H H19A 0.8425 -0.0761 0.2991 0.099 Uiso calc R 1 1 . .
    H H19B 0.9686 -0.0585 0.3910 0.099 Uiso calc R 1 1 . .
    H H19C 0.9691 -0.1021 0.2566 0.099 Uiso calc R 1 1 . .
    C C20 0.7933(2) -0.0082(2) 0.06099(19) 0.0343(4) Uani d . 1 1 . .
    C C21 0.7849(2) -0.1000(3) -0.0585(2) 0.0422(5) Uani d . 1 1 . .
    H H21A 0.7129 -0.1974 -0.0704 0.063 Uiso calc R 1 1 . .
    H H21B 0.8769 -0.0973 -0.0633 0.063 Uiso calc R 1 1 . .
    H H21C 0.7594 -0.0635 -0.1179 0.063 Uiso calc R 1 1 . .
    C C22 0.8649(2) 0.3057(2) 0.48569(18) 0.0314(4) Uani d . 1 1 . .
    C C23 1.0099(3) 0.3370(3) 0.5482(2) 0.0493(6) Uani d . 1 1 . .
    H H23A 1.0778 0.4354 0.5584 0.074 Uiso calc R 1 1 . .
    H H23B 1.0424 0.2747 0.5026 0.074 Uiso calc R 1 1 . .
    H H23C 1.0022 0.3208 0.6236 0.074 Uiso calc R 1 1 . .
    N N1 1.22093(19) 0.71044(18) 0.19729(15) 0.0340(4) Uani d . 1 1 . .
    N N2 1.41504(19) 0.59888(19) 0.29835(16) 0.0359(4) Uani d . 1 1 . .
    O O1 0.99395(15) 0.44590(15) 0.20882(13) 0.0329(3) Uani d . 1 1 . .
    O O2 1.14934(15) 0.35966(15) 0.30055(13) 0.0343(3) Uani d . 1 1 . .
    O O3 0.72225(16) 0.27149(18) 0.15849(17) 0.0488(4) Uani d . 1 1 . .
    O O4 1.02202(17) 0.10166(16) 0.32310(15) 0.0437(4) Uani d . 1 1 . .
    O O5 0.89752(18) 0.11959(17) 0.09127(14) 0.0436(4) Uani d . 1 1 . .
    O O6 0.7050(2) -0.0567(2) 0.12112(17) 0.0590(5) Uani d . 1 1 . .
    O O7 0.82953(16) 0.25334(17) 0.37574(13) 0.0409(4) Uani d . 1 1 . .
    O O8 0.77997(17) 0.33076(18) 0.54407(13) 0.0423(4) Uani d . 1 1 . .
    Zn Zn1 1.20447(2) 0.56385(2) 0.28798(2) 0.02906(8) Uani d . 1 1 . .
    Zn Zn2 0.92824(2) 0.25063(2) 0.24271(2) 0.02988(8) Uani d . 1 1 . .
loop_
    _atom_site_aniso_label
    _atom_site_aniso_U_11
    _atom_site_aniso_U_22
    _atom_site_aniso_U_33
    _atom_site_aniso_U_12
    _atom_site_aniso_U_13
    _atom_site_aniso_U_23
    C1 0.0285(12) 0.0518(14) 0.0543(15) 0.0087(11) 0.0080(10) 0.0197(12)
    C2 0.0322(11) 0.0350(11) 0.0342(11) 0.0155(9) 0.0064(9) 0.0125(9)
    C3 0.0314(12) 0.0494(13) 0.0485(13) 0.0184(11) 0.0017(10) 0.0174(11)
    C4 0.0471(15) 0.0605(16) 0.0624(17) 0.0293(13) -0.0030(12) 0.0281(14)
    C5 0.0517(15) 0.0470(14) 0.0532(15) 0.0243(12) 0.0024(12) 0.0258(12)
    C6 0.0383(12) 0.0344(11) 0.0332(11) 0.0177(9) 0.0062(9) 0.0136(9)
    C7 0.0311(10) 0.0288(10) 0.0270(10) 0.0145(8) 0.0052(8) 0.0081(8)
    C8 0.0461(13) 0.0308(11) 0.0363(11) 0.0151(10) 0.0110(10) 0.0164(9)
    C9 0.0401(13) 0.0356(12) 0.0433(13) 0.0061(10) 0.0100(10) 0.0178(10)
    C10 0.0331(12) 0.0387(12) 0.0445(13) 0.0024(10) 0.0072(10) 0.0141(10)
    C11 0.0302(12) 0.0540(15) 0.0619(16) 0.0099(11) 0.0159(11) 0.0262(13)
    C12 0.0259(11) 0.0473(13) 0.0384(12) 0.0149(10) 0.0045(9) 0.0046(10)
    C13 0.0352(12) 0.0427(12) 0.0292(10) 0.0220(10) 0.0001(8) 0.0019(9)
    C14 0.0394(13) 0.0543(14) 0.0402(12) 0.0284(12) -0.0019(10) 0.0041(11)
    C15 0.0579(16) 0.0616(16) 0.0421(13) 0.0432(14) -0.0025(11) 0.0093(11)
    C16 0.0597(16) 0.0434(13) 0.0363(12) 0.0326(12) 0.0053(11) 0.0113(10)
    C17 0.0424(12) 0.0379(11) 0.0291(10) 0.0226(10) 0.0064(9) 0.0077(9)
    C18 0.0332(11) 0.0353(11) 0.0254(10) 0.0193(9) 0.0029(8) 0.0048(8)
    C19 0.0645(19) 0.0417(15) 0.085(2) 0.0146(14) 0.0019(16) 0.0313(15)
    C20 0.0313(11) 0.0406(12) 0.0349(11) 0.0190(10) 0.0052(9) 0.0134(9)
    C21 0.0367(12) 0.0430(12) 0.0406(12) 0.0185(10) 0.0017(10) 0.0035(10)
    C22 0.0355(11) 0.0279(10) 0.0316(10) 0.0131(9) 0.0107(9) 0.0121(8)
    C23 0.0518(15) 0.0672(16) 0.0374(12) 0.0374(13) 0.0075(11) 0.0111(12)
    N1 0.0332(10) 0.0307(9) 0.0325(9) 0.0083(8) 0.0084(7) 0.0119(7)
    N2 0.0279(9) 0.0393(10) 0.0364(10) 0.0125(8) 0.0083(7) 0.0100(8)
    O1 0.0255(7) 0.0312(7) 0.0399(8) 0.0094(6) 0.0001(6) 0.0163(6)
    O2 0.0269(7) 0.0315(7) 0.0460(9) 0.0138(6) 0.0035(6) 0.0149(6)
    O3 0.0254(8) 0.0468(9) 0.0741(12) 0.0089(7) 0.0038(8) 0.0355(9)
    O4 0.0397(9) 0.0345(8) 0.0589(10) 0.0168(7) 0.0095(8) 0.0182(7)
    O5 0.0423(9) 0.0382(9) 0.0384(9) 0.0129(7) 0.0064(7) 0.0024(7)
    O6 0.0571(11) 0.0699(12) 0.0544(11) 0.0260(10) 0.0266(9) 0.0283(10)
    O7 0.0369(8) 0.0534(9) 0.0281(8) 0.0185(7) 0.0093(6) 0.0086(7)
    O8 0.0365(9) 0.0551(10) 0.0323(8) 0.0206(8) 0.0113(7) 0.0077(7)
    Zn1 0.02476(13) 0.02968(13) 0.03096(13) 0.00999(10) 0.00664(9) 0.01083(10)
    Zn2 0.02869(14) 0.02835(13) 0.02989(13) 0.01035(10) 0.00723(10) 0.00921(10)
_geom_special_details
;
All e.s.d.'s (except the e.s.d. in the dihedral angle between two l.s. planes)
are estimated using the full covariance matrix. The cell e.s.d.'s are taken
into account individually in the estimation of e.s.d.'s in distances, angles
and torsion angles; correlations between e.s.d.'s in cell parameters are only
used when they are defined by crystal symmetry. An approximate (isotropic)
treatment of cell e.s.d.'s is used for estimating e.s.d.'s involving l.s.
planes.
;
loop_
    _geom_bond_atom_site_label_1
    _geom_bond_atom_site_label_2
    _geom_bond_site_symmetry_2
    _geom_bond_distance
    _geom_bond_publ_flag
    C1 O3 . 1.412(3) ?
    C1 H1A . 0.9600 ?
    C1 H1B . 0.9600 ?
    C1 H1C . 0.9600 ?
    C2 O3 . 1.362(3) ?
    C2 C3 . 1.378(3) ?
    C2 C7 . 1.416(3) ?
    C3 C4 . 1.394(3) ?
    C3 H3 . 0.9300 ?
    C4 C5 . 1.363(4) ?
    C4 H4 . 0.9300 ?
    C5 C6 . 1.417(3) ?
    C5 H5 . 0.9300 ?
    C6 C7 . 1.399(3) ?
    C6 C8 . 1.441(3) ?
    C7 O1 . 1.325(2) ?
    C8 N1 . 1.285(3) ?
    C8 H8 . 0.9300 ?
    C9 N1 . 1.482(3) ?
    C9 C10 . 1.514(3) ?
    C9 H9A . 0.9700 ?
    C9 H9B . 0.9700 ?
    C10 C11 . 1.515(4) ?
    C10 H10A . 0.9700 ?
    C10 H10B . 0.9700 ?
    C11 N2 . 1.479(3) ?
    C11 H11A . 0.9700 ?
    C11 H11B . 0.9700 ?
    C12 N2 . 1.284(3) ?
    C12 C13 . 1.452(3) ?
    C12 H12 . 0.9300 ?
    C13 C18 . 1.402(3) ?
    C13 C14 . 1.415(3) ?
    C14 C15 . 1.359(4) ?
    C14 H14 . 0.9300 ?
    C15 C16 . 1.398(4) ?
    C15 H15 . 0.9300 ?
    C16 C17 . 1.382(3) ?
    C16 H16 . 0.9300 ?
    C17 O4 . 1.370(3) ?
    C17 C18 . 1.414(3) ?
    C18 O2 . 1.322(2) ?
    C19 O4 . 1.418(3) ?
    C19 H19A . 0.9600 ?
    C19 H19B . 0.9600 ?
    C19 H19C . 0.9600 ?
    C20 O6 . 1.226(3) ?
    C20 O5 . 1.277(3) ?
    C20 C21 . 1.509(3) ?
    C21 H21A . 0.9600 ?
    C21 H21B . 0.9600 ?
    C21 H21C . 0.9600 ?
    C22 O8 . 1.253(2) ?
    C22 O7 . 1.259(2) ?
    C22 C23 . 1.501(3) ?
    C23 H23A . 0.9600 ?
    C23 H23B . 0.9600 ?
    C23 H23C . 0.9600 ?
    N1 Zn1 . 2.0727(17) ?
    N2 Zn1 . 2.0616(18) ?
    O1 Zn1 . 2.0203(14) ?
    O1 Zn2 . 2.0639(14) ?
    O2 Zn2 . 2.0632(14) ?
    O2 Zn1 . 2.0676(14) ?
    O3 Zn2 . 2.4356(16) ?
    O5 Zn2 . 1.9261(15) ?
    O7 Zn2 . 1.9635(14) ?
    O8 Zn1 2_766 2.0201(15) ?
    Zn1 O8 2_766 2.0201(15) ?
loop_
    _geom_angle_atom_site_label_1
    _geom_angle_atom_site_label_2
    _geom_angle_atom_site_label_3
    _geom_angle_site_symmetry_1
    _geom_angle_site_symmetry_3
    _geom_angle
    _geom_angle_publ_flag
    O3 C1 H1A . . 109.5 ?
    O3 C1 H1B . . 109.5 ?
    H1A C1 H1B . . 109.5 ?
    O3 C1 H1C . . 109.5 ?
    H1A C1 H1C . . 109.5 ?
    H1B C1 H1C . . 109.5 ?
    O3 C2 C3 . . 125.4(2) ?
    O3 C2 C7 . . 112.88(18) ?
    C3 C2 C7 . . 121.7(2) ?
    C2 C3 C4 . . 119.1(2) ?
    C2 C3 H3 . . 120.4 ?
    C4 C3 H3 . . 120.4 ?
    C5 C4 C3 . . 120.6(2) ?
    C5 C4 H4 . . 119.7 ?
    C3 C4 H4 . . 119.7 ?
    C4 C5 C6 . . 121.0(2) ?
    C4 C5 H5 . . 119.5 ?
    C6 C5 H5 . . 119.5 ?
    C7 C6 C5 . . 119.1(2) ?
    C7 C6 C8 . . 123.83(19) ?
    C5 C6 C8 . . 117.1(2) ?
    O1 C7 C6 . . 123.77(18) ?
    O1 C7 C2 . . 117.92(17) ?
    C6 C7 C2 . . 118.31(18) ?
    N1 C8 C6 . . 127.81(19) ?
    N1 C8 H8 . . 116.1 ?
    C6 C8 H8 . . 116.1 ?
    N1 C9 C10 . . 113.12(18) ?
    N1 C9 H9A . . 109.0 ?
    C10 C9 H9A . . 109.0 ?
    N1 C9 H9B . . 109.0 ?
    C10 C9 H9B . . 109.0 ?
    H9A C9 H9B . . 107.8 ?
    C9 C10 C11 . . 114.1(2) ?
    C9 C10 H10A . . 108.7 ?
    C11 C10 H10A . . 108.7 ?
    C9 C10 H10B . . 108.7 ?
    C11 C10 H10B . . 108.7 ?
    H10A C10 H10B . . 107.6 ?
    N2 C11 C10 . . 113.20(19) ?
    N2 C11 H11A . . 108.9 ?
    C10 C11 H11A . . 108.9 ?
    N2 C11 H11B . . 108.9 ?
    C10 C11 H11B . . 108.9 ?
    H11A C11 H11B . . 107.8 ?
    N2 C12 C13 . . 128.7(2) ?
    N2 C12 H12 . . 115.7 ?
    C13 C12 H12 . . 115.7 ?
    C18 C13 C14 . . 119.5(2) ?
    C18 C13 C12 . . 123.98(19) ?
    C14 C13 C12 . . 116.5(2) ?
    C15 C14 C13 . . 121.3(2) ?
    C15 C14 H14 . . 119.3 ?
    C13 C14 H14 . . 119.3 ?
    C14 C15 C16 . . 120.0(2) ?
    C14 C15 H15 . . 120.0 ?
    C16 C15 H15 . . 120.0 ?
    C17 C16 C15 . . 119.8(2) ?
    C17 C16 H16 . . 120.1 ?
    C15 C16 H16 . . 120.1 ?
    O4 C17 C16 . . 125.1(2) ?
    O4 C17 C18 . . 113.64(18) ?
    C16 C17 C18 . . 121.3(2) ?
    O2 C18 C13 . . 122.92(19) ?
    O2 C18 C17 . . 118.95(19) ?
    C13 C18 C17 . . 118.12(19) ?
    O4 C19 H19A . . 109.5 ?
    O4 C19 H19B . . 109.5 ?
    H19A C19 H19B . . 109.5 ?
    O4 C19 H19C . . 109.5 ?
    H19A C19 H19C . . 109.5 ?
    H19B C19 H19C . . 109.5 ?
    O6 C20 O5 . . 124.8(2) ?
    O6 C20 C21 . . 120.8(2) ?
    O5 C20 C21 . . 114.42(19) ?
    C20 C21 H21A . . 109.5 ?
    C20 C21 H21B . . 109.5 ?
    H21A C21 H21B . . 109.5 ?
    C20 C21 H21C . . 109.5 ?
    H21A C21 H21C . . 109.5 ?
    H21B C21 H21C . . 109.5 ?
    O8 C22 O7 . . 120.8(2) ?
    O8 C22 C23 . . 119.36(19) ?
    O7 C22 C23 . . 119.80(19) ?
    C22 C23 H23A . . 109.5 ?
    C22 C23 H23B . . 109.5 ?
    H23A C23 H23B . . 109.5 ?
    C22 C23 H23C . . 109.5 ?
    H23A C23 H23C . . 109.5 ?
    H23B C23 H23C . . 109.5 ?
    C8 N1 C9 . . 115.46(18) ?
    C8 N1 Zn1 . . 125.35(15) ?
    C9 N1 Zn1 . . 119.19(14) ?
    C12 N2 C11 . . 116.01(19) ?
    C12 N2 Zn1 . . 124.81(15) ?
    C11 N2 Zn1 . . 118.53(15) ?
    C7 O1 Zn1 . . 129.06(12) ?
    C7 O1 Zn2 . . 125.64(12) ?
    Zn1 O1 Zn2 . . 105.29(6) ?
    C18 O2 Zn2 . . 127.10(13) ?
    C18 O2 Zn1 . . 129.24(13) ?
    Zn2 O2 Zn1 . . 103.62(6) ?
    C2 O3 C1 . . 119.07(18) ?
    C2 O3 Zn2 . . 113.52(12) ?
    C1 O3 Zn2 . . 127.31(14) ?
    C17 O4 C19 . . 119.41(19) ?
    C20 O5 Zn2 . . 120.25(14) ?
    C22 O7 Zn2 . . 137.14(14) ?
    C22 O8 Zn1 . 2_766 135.32(15) ?
    O1 Zn1 O8 . 2_766 109.18(6) ?
    O1 Zn1 N2 . . 149.75(7) ?
    O8 Zn1 N2 2_766 . 98.57(7) ?
    O1 Zn1 O2 . . 75.35(5) ?
    O8 Zn1 O2 2_766 . 100.83(6) ?
    N2 Zn1 O2 . . 88.08(6) ?
    O1 Zn1 N1 . . 88.64(6) ?
    O8 Zn1 N1 2_766 . 103.96(7) ?
    N2 Zn1 N1 . . 96.30(7) ?
    O2 Zn1 N1 . . 153.84(7) ?
    O5 Zn2 O7 . . 137.44(7) ?
    O5 Zn2 O2 . . 104.92(7) ?
    O7 Zn2 O2 . . 110.70(6) ?
    O5 Zn2 O1 . . 103.31(7) ?
    O7 Zn2 O1 . . 107.96(6) ?
    O2 Zn2 O1 . . 74.53(5) ?
    O5 Zn2 O3 . . 85.68(7) ?
    O7 Zn2 O3 . . 79.46(6) ?
    O2 Zn2 O3 . . 143.50(5) ?
    O1 Zn2 O3 . . 69.03(5) ?
