# Supplementary material for: Crystal structure of di-μ-acetato-di­acetatobis­(μ-6,6′-dimeth­oxy-2,2′-{[(propane-1,3-diylbis(aza­nylyl­idene)]bis­(methanylyl­idene)}diphenolato)tetra­zinc
Source: Acta Crystallogr E Crystallogr Commun. 2015 Nov 11;71(Pt 12):m217–8. doi: 10.1107/S2056989015020551 (PMC4719841; doi:10.1107/S2056989015020551)
Supplement: Supplementary file 2 [file e-71-0m217-Isup2.hkl]

#
# h,k,l, Fc-squared, Fo-squared, sigma(Fo-squared) and status flag
#
data_I
_shelx_title ' qq in P-1'
_shelx_refln_list_code          4
_shelx_F_calc_maximum      255.85
_exptl_crystal_F_000       604.00
_reflns_d_resolution_high  0.8107
 
loop_
 _symmetry_equiv_pos_as_xyz
 'x, y, z'
 '-x, -y, -z'
 
_cell_length_a    10.4894
_cell_length_b    10.7917
_cell_length_c    11.9550
_cell_angle_alpha 103.425
_cell_angle_beta   94.323
_cell_angle_gamma 115.677
 
_shelx_F_squared_multiplier     1.000
 
loop_
 _refln_index_h
 _refln_index_k
 _refln_index_l
 _refln_F_squared_calc
 _refln_F_squared_meas
 _refln_F_squared_sigma
 _refln_observed_status
   1   0   0     9642.28     9697.24    261.72 o
   2   0   0      155.71      178.78      4.06 o
   3   0   0     3120.80     3157.86     61.18 o
   4   0   0     1397.59     1433.07     28.52 o
   5   0   0     1108.51     1170.64     23.77 o
   6   0   0      618.51      635.63     13.82 o
   7   0   0     1675.30     1549.27     46.66 o
   8   0   0      531.18      538.43     19.31 o
   9   0   0       41.39       29.59      5.00 o
  10   0   0      217.37      207.48     11.43 o
  11   0   0        3.81        1.78      4.88 o
 -11   1   0       77.08       89.75      8.45 o
 -10   1   0        1.55        0.29      4.31 o
  -9   1   0      251.82      228.33     11.43 o
  -8   1   0     1039.65     1042.73     33.15 o
  -7   1   0      526.43      502.63     17.64 o
  -6   1   0      930.16      787.71     16.50 o
  -5   1   0     4504.15     4369.80     84.62 o
  -4   1   0     1122.46     1087.03     21.66 o
  -3   1   0        6.07        3.79      0.75 o
  -2   1   0      959.90     1045.08     29.76 o
  -1   1   0     8126.19     8160.61    221.78 o
   0   1   0     7272.29     7069.39    190.18 o
   1   1   0     2875.28     3080.44     82.62 o
   2   1   0     5818.11     6069.41    116.80 o
   3   1   0     3229.21     3138.97     61.06 o
   4   1   0       15.97       19.20      1.48 o
   5   1   0       98.42       83.60      3.36 o
   6   1   0      170.75      159.55      5.02 o
   7   1   0       49.09       58.84      5.40 o
   8   1   0      259.32      221.09     10.97 o
   9   1   0     1388.95     1267.90     40.51 o
  10   1   0      343.78      367.55     16.38 o
 -12   2   0      123.03      101.76      9.37 o
 -11   2   0       79.31       67.17      7.07 o
 -10   2   0     1072.69      952.81     31.72 o
  -9   2   0       15.24       14.59      4.08 o
  -8   2   0      132.04      141.86      8.22 o
  -7   2   0      243.38      243.62     10.28 o
  -6   2   0     5882.77     5599.33    108.27 o
  -5   2   0     5490.47     5480.99    153.35 o
  -4   2   0       29.14       13.62      2.01 o
  -3   2   0     3436.68     3605.02    100.66 o
  -2   2   0      455.43      515.62     14.25 o
  -1   2   0     3620.62     3699.31     98.88 o
   0   2   0     1999.36     2067.42     55.79 o
   1   2   0     7174.48     7065.59    188.46 o
   2   2   0     3389.96     3134.62     84.58 o
   3   2   0     4084.58     4714.98     91.42 o
   4   2   0     2718.90     2693.11     53.06 o
   5   2   0      505.60      504.13     11.61 o
   6   2   0       30.88       26.87      2.84 o
   7   2   0        0.62        0.12      1.80 o
   8   2   0      160.02      135.43      8.68 o
   9   2   0     1114.38     1072.84     35.45 o
  10   2   0       26.61       16.66      5.98 o
 -12   3   0      141.86      151.17     10.57 o
 -11   3   0     1234.37     1209.07     39.42 o
 -10   3   0     1139.45     1102.02     35.68 o
  -9   3   0       26.83       19.94      4.19 o
  -8   3   0     1876.04     1867.58     55.56 o
  -7   3   0        1.73        3.62      2.59 o
  -6   3   0      170.11      172.49      7.70 o
  -5   3   0      358.17      380.48     12.76 o
  -4   3   0    10639.47    10676.70    205.80 o
  -3   3   0     1233.34     1155.36     22.77 o
  -2   3   0      873.79      826.70     15.64 o
  -1   3   0     4105.29     4244.37     77.13 o
   0   3   0       78.27       91.44      2.69 o
   1   3   0        2.48        0.00      0.74 o
   2   3   0     3576.19     3937.57     80.55 o
   3   3   0     2006.75     1687.81    262.69 o
   4   3   0     4072.78     4039.76     79.09 o
   5   3   0      435.53      445.98     10.87 o
   6   3   0       42.48       45.28      5.75 o
   7   3   0      145.33      142.00      5.73 o
   8   3   0      100.43       81.19      7.47 o
   9   3   0       11.97        6.44      5.23 o
 -12   4   0       59.64       44.13      6.67 o
 -11   4   0      757.64      719.02     25.68 o
 -10   4   0       68.73       76.19      6.84 o
  -9   4   0      859.13      826.92     27.29 o
  -8   4   0     3789.10     3762.45    107.56 o
  -7   4   0       41.02       35.97      3.91 o
  -6   4   0       24.24       18.85      2.82 o
  -5   4   0      483.55      503.18     10.50 o
  -4   4   0      874.91      840.59     13.54 o
  -3   4   0      102.57       95.14      4.75 o
  -2   4   0      198.32      176.41      4.24 o
  -1   4   0     6875.29     6796.34    123.19 o
   0   4   0       75.13       43.76      2.12 o
   1   4   0      171.70      184.48      3.81 o
   2   4   0       84.84       87.48      3.34 o
   3   4   0      158.16      135.80      4.57 o
   4   4   0      625.01      648.57     14.70 o
   5   4   0     1388.92     1434.76     41.60 o
   6   4   0     1493.47     1530.96     43.09 o
   7   4   0     1038.54     1099.74     32.69 o
 -12   5   0       25.73       19.31      5.86 o
 -11   5   0        6.21        7.76      4.77 o
 -10   5   0      407.78      398.58     16.09 o
  -9   5   0      300.93      306.53     12.81 o
  -8   5   0        9.61        7.93      2.99 o
  -7   5   0      547.55      537.57     17.98 o
  -6   5   0     1178.46     1089.44     32.58 o
  -5   5   0     1147.07     1325.43     21.07 o
  -4   5   0      355.09      414.12      7.28 o
  -3   5   0      174.69      165.70      4.12 o
  -2   5   0     6871.30     6794.03    123.52 o
  -1   5   0     6384.44     6693.47    121.73 o
   0   5   0       94.50       94.43      3.27 o
   1   5   0     1137.99     1164.46     18.74 o
   2   5   0     2095.52     2151.91     42.94 o
   3   5   0      149.38      154.01      5.17 o
   4   5   0      103.16       87.22      5.92 o
   5   5   0      874.21      861.28     27.18 o
   6   5   0      669.44      659.78     22.12 o
   7   5   0       16.71        8.33      4.37 o
 -12   6   0        0.47        4.25      4.60 o
 -11   6   0      175.37      152.26      9.88 o
 -10   6   0       49.58       47.92      5.75 o
  -9   6   0        9.71        6.84      3.79 o
  -8   6   0      638.26      610.31     20.51 o
  -7   6   0     1918.44     1857.88     36.29 o
  -6   6   0     1043.34     1059.56     21.39 o
  -5   6   0      156.68      192.29      4.14 o
  -4   6   0      673.67      688.21     11.52 o
  -3   6   0       23.02       28.99      1.97 o
  -2   6   0     1586.29     1666.01     31.64 o
  -1   6   0        2.34        2.27      1.19 o
   0   6   0     3090.90     3066.93     57.03 o
   1   6   0     5608.96     5748.28    155.71 o
   2   6   0      545.60      533.77     17.93 o
   3   6   0       87.40      103.88      6.61 o
   4   6   0        1.05        0.00      3.28 o
   5   6   0        4.04        3.62      3.56 o
   6   6   0       30.27       36.49      5.46 o
   7   6   0      180.77      177.66     10.57 o
 -12   7   0      383.99      360.03     15.97 o
 -11   7   0      491.32      442.82     17.52 o
 -10   7   0       26.55       28.20      3.24 o
  -9   7   0       17.82       17.45      2.73 o
  -8   7   0      100.03       96.74      6.35 o
  -7   7   0     1051.56     1028.22     21.17 o
  -6   7   0       43.10       36.94      2.39 o
  -5   7   0     1983.94     1951.63     36.96 o
  -4   7   0     3189.23     3127.44     79.29 o
  -3   7   0       24.94       16.30      3.28 o
  -2   7   0      102.00      109.72      4.09 o
  -1   7   0      170.34      170.31      7.27 o
   0   7   0     1485.83     1455.96     28.39 o
   1   7   0        7.72        9.48      3.16 o
   2   7   0     1077.16     1124.32     34.30 o
   3   7   0     1018.02     1070.02     33.33 o
   4   7   0       91.15      100.49      7.47 o
   5   7   0       10.84       16.38      4.54 o
   6   7   0       12.92        9.88      4.71 o
 -12   8   0      217.80      205.84      7.92 o
 -11   8   0       40.66       38.22      3.84 o
 -10   8   0      706.41      708.56     16.34 o
  -9   8   0      964.77      939.40     20.27 o
  -8   8   0      110.62      107.04      7.12 o
  -7   8   0        0.10        0.00      2.59 o
  -6   8   0      541.09      526.88     16.61 o
  -5   8   0     1957.73     1892.24     36.22 o
  -4   8   0      342.05      324.99      8.11 o
  -3   8   0      282.54      293.26      7.55 o
  -2   8   0     1502.98     1499.90     29.33 o
  -1   8   0       16.67       19.71      2.64 o
   0   8   0        2.30        2.98      2.00 o
   1   8   0      727.55      703.62     23.61 o
   2   8   0      593.84      605.88     21.37 o
   3   8   0       37.06       37.98      5.29 o
   4   8   0      172.98      173.35     10.51 o
   5   8   0      456.02      514.81     20.22 o
 -12   9   0        4.92        9.48      4.42 o
 -11   9   0      295.72      282.23     12.18 o
 -10   9   0     1384.52     1309.62     37.23 o
  -9   9   0      834.20      816.75     24.94 o
  -8   9   0        6.43        6.55      3.45 o
  -7   9   0      194.99      199.49      9.42 o
  -6   9   0       67.16       66.94      5.11 o
  -5   9   0       22.18       28.04      4.02 o
  -4   9   0       95.59       89.45      4.20 o
  -3   9   0     1314.00     1278.81     25.68 o
  -2   9   0      542.86      547.53     13.73 o
  -1   9   0      294.65      278.10      9.37 o
   0   9   0       70.78       77.62      4.04 o
   1   9   0       78.33       68.03      6.61 o
   2   9   0       18.55       19.42      4.77 o
   3   9   0       67.15       61.08      6.78 o
   4   9   0      586.49      623.41     23.50 o
 -11  10   0      372.03      334.86     14.13 o
 -10  10   0       90.49       96.53      7.47 o
  -9  10   0      442.63      447.59     16.26 o
  -8  10   0      630.92      663.91     21.14 o
  -7  10   0      116.99      119.80      7.76 o
  -6  10   0      168.63      171.39      8.33 o
  -5  10   0      248.79      238.18      7.26 o
  -4  10   0      198.57      196.47      6.69 o
  -3  10   0       70.11       73.04      6.23 o
  -2  10   0      220.03      222.49      7.21 o
  -1  10   0      676.48      697.87     15.85 o
   0  10   0      335.52      355.95     15.28 o
   1  10   0       15.47       10.69      4.65 o
   2  10   0        6.58        5.46      4.65 o
 -11  11   0        9.79        6.15      5.11 o
 -10  11   0        0.29        0.17      4.19 o
  -9  11   0      320.93      341.64     14.13 o
  -8  11   0      123.00      107.73      7.70 o
  -7  11   0      123.66      128.36      8.22 o
  -6  11   0     1187.68     1235.55     35.16 o
  -5  11   0      635.61      654.00     20.43 o
  -4  11   0        9.17        9.35      4.94 o
  -3  11   0        3.29        2.30      2.74 o
  -2  11   0       21.86       25.14      3.36 o
  -1  11   0      388.01      400.82     17.12 o
   0  11   0       64.09       64.35      7.07 o
  -9  12   0       18.53       11.72      4.94 o
  -8  12   0       69.80       73.77      6.84 o
  -7  12   0      490.51      503.09     18.04 o
  -6  12   0      349.69      393.98     14.82 o
  -5  12   0       10.20       10.93      3.27 o
  -4  12   0       10.08        9.32      4.11 o
  -3  12   0      108.35      110.49      5.67 o
  -2  12   0       13.80       17.58      5.75 o
   5 -13   1       14.69       13.62      4.54 o
   6 -13   1       23.95       17.47      5.23 o
   7 -13   1      304.97      316.76     13.67 o
   1 -12   1       12.66        3.16      4.71 o
   2 -12   1      613.20      618.29     23.10 o
   3 -12   1      381.76      406.34     17.12 o
   4 -12   1        3.45        3.54      2.94 o
   5 -12   1        0.78        0.00      2.54 o
   6 -12   1       77.99       76.25      6.26 o
   7 -12   1      109.82      106.81      7.41 o
   8 -12   1       92.75       91.82      7.12 o
   9 -12   1      405.05      429.84     16.32 o
  10 -12   1      357.94      360.08     14.94 o
  -1 -11   1        0.53        0.00      4.42 o
   0 -11   1        6.65        7.12      4.71 o
   1 -11   1      450.32      438.11     17.81 o
   2 -11   1      955.18      952.46     31.26 o
   3 -11   1       51.95       47.38      3.99 o
   4 -11   1      274.12      273.66      8.19 o
   5 -11   1      427.46      442.69     11.20 o
   6 -11   1       11.19       11.95      4.19 o
   7 -11   1       10.52        8.73      3.85 o
   8 -11   1      208.20      210.75     10.51 o
   9 -11   1      411.58      439.89     16.20 o
  10 -11   1      120.18      114.97      8.33 o
  11 -11   1       35.96       23.10      5.29 o
  -2 -10   1       98.49       97.45      8.04 o
  -1 -10   1       28.12       24.36      5.17 o
   0 -10   1       57.75       47.00      5.92 o
   1 -10   1        4.43        4.83      4.02 o
   2 -10   1       30.41       26.88      3.10 o
   3 -10   1      644.70      657.28     14.79 o
   4 -10   1     1227.66     1253.26     25.37 o
   5 -10   1      854.60      810.20     17.33 o
   6 -10   1      175.35      176.51      8.73 o
   7 -10   1        2.26        0.06      3.16 o
   8 -10   1        5.03        9.31      3.73 o
   9 -10   1       13.78       13.22      4.54 o
  10 -10   1        6.94        7.18      4.60 o
  11 -10   1      240.10      241.03     11.55 o
  -4  -9   1      216.84      202.36     12.01 o
  -3  -9   1      116.75      110.32      8.50 o
  -2  -9   1      294.23      289.93     13.22 o
  -1  -9   1     1245.38     1182.41     36.94 o
   0  -9   1      433.33      462.07     17.41 o
   1  -9   1       46.39       39.53      2.97 o
   2  -9   1      196.08      184.18      5.96 o
   3  -9   1      106.90      112.58      4.65 o
   4  -9   1      344.82      324.15     14.31 o
   5  -9   1      524.51      536.53     16.66 o
   6  -9   1     1067.92     1113.52     31.20 o
   7  -9   1      851.24      828.07     24.42 o
   8  -9   1      180.18      162.66      8.68 o
   9  -9   1        6.25        0.69      3.33 o
  10  -9   1        7.60        9.77      4.31 o
  11  -9   1       15.90       14.42      4.88 o
  12  -9   1        5.92        6.53      4.77 o
  -5  -8   1      131.19      163.12     10.23 o
  -4  -8   1        3.23        3.50      4.31 o
  -3  -8   1      217.50      221.15     11.20 o
  -2  -8   1     1733.93     1745.60     51.48 o
  -1  -8   1      562.56      591.86     20.40 o
   0  -8   1       15.25       12.96      2.11 o
   1  -8   1     1281.73     1253.25     30.08 o
   2  -8   1      879.78      883.35     18.14 o
   3  -8   1        0.23        0.00      1.98 o
   4  -8   1        1.25        1.19      1.65 o
   5  -8   1      668.73      654.13     13.89 o
   6  -8   1      661.10      658.74     19.59 o
   7  -8   1        0.85        0.97      1.85 o
   8  -8   1      967.70      937.88     19.94 o
   9  -8   1      579.80      585.35     13.81 o
  10  -8   1       95.64       96.44      6.18 o
  11  -8   1        1.62        0.00      4.25 o
  12  -8   1       49.39       47.06      6.61 o
  -6  -7   1      635.21      659.55     23.33 o
  -5  -7   1       57.83       58.95      6.32 o
  -4  -7   1      301.76      299.98     12.87 o
  -3  -7   1        0.97        0.00      3.10 o
  -2  -7   1      182.32      189.84      9.25 o
  -1  -7   1      192.34      188.23      8.85 o
   0  -7   1     1944.44     1894.30     36.14 o
   1  -7   1     2697.42     2614.48     48.98 o
   2  -7   1       70.87       64.44      3.12 o
   3  -7   1      198.54      200.46      7.96 o
   4  -7   1     1196.70     1227.51     23.98 o
   5  -7   1       86.13       81.47      2.72 o
   6  -7   1      129.21      125.93      8.16 o
   7  -7   1      621.83      647.73     14.25 o
   8  -7   1     1641.35     1644.13     48.95 o
   9  -7   1     1048.27     1041.35     32.98 o
  10  -7   1       50.26       49.36      5.80 o
  11  -7   1      228.54      225.86     12.07 o
  12  -7   1        1.48        3.39      5.06 o
  -7  -6   1       91.74      106.35      8.04 o
  -6  -6   1        4.01        2.41      3.91 o
  -5  -6   1      620.87      660.47     22.41 o
  -4  -6   1      383.74      402.14     15.00 o
  -3  -6   1       15.65       13.10      3.33 o
  -2  -6   1      147.64      137.38      7.18 o
  -1  -6   1       21.34       25.39      2.05 o
   0  -6   1        7.13       14.14      2.44 o
   1  -6   1      484.47      552.79     11.59 o
   2  -6   1     1274.66     1198.35     23.10 o
   3  -6   1     8840.21     9011.19    136.74 o
   4  -6   1     2040.05     2102.87     32.80 o
   5  -6   1      317.04      342.65      6.44 o
   6  -6   1      118.63      105.78      5.75 o
   7  -6   1      934.86      910.06     28.27 o
   8  -6   1      333.73      326.13     12.87 o
   9  -6   1       11.24        8.79      3.50 o
  10  -6   1     1851.89     1874.99     56.77 o
  11  -6   1      478.86      468.62     18.90 o
  12  -6   1       44.17       44.30      6.78 o
  -7  -5   1       13.49       20.22      4.65 o
  -6  -5   1       77.29      101.24      7.24 o
  -5  -5   1     1200.99      755.79     24.82 o
  -4  -5   1       12.02        7.99      2.44 o
  -3  -5   1     2398.38     2406.38     48.11 o
  -2  -5   1     2499.60     2371.16     47.14 o
  -1  -5   1      678.34      652.67     10.97 o
   0  -5   1       10.29        4.15      0.85 o
   1  -5   1     2011.82     2140.77     39.76 o
   2  -5   1     3770.56     3899.64     71.37 o
   3  -5   1     1623.74     1617.60     30.78 o
   4  -5   1       44.63       65.48      2.09 o
   5  -5   1      505.37      428.60      9.34 o
   6  -5   1      162.32      134.68      6.61 o
   7  -5   1       26.80       27.12      3.62 o
   8  -5   1       29.60       23.79      3.68 o
   9  -5   1        4.89        1.15      3.68 o
  10  -5   1      408.33      417.54     16.72 o
  11  -5   1       31.60       39.82      5.80 o
  12  -5   1      430.00      410.87     17.75 o
  -9  -4   1       81.47       80.32      8.16 o
  -8  -4   1       67.99       80.67      7.58 o
  -7  -4   1      317.24      336.61      9.89 o
  -6  -4   1       50.99       50.43      3.67 o
  -5  -4   1      236.99      238.32      7.22 o
  -4  -4   1       26.00       19.77      2.99 o
  -3  -4   1     4067.66     3881.77     76.00 o
  -2  -4   1     3401.63     3243.87     63.52 o
  -1  -4   1     3393.03     3715.73     56.85 o
   0  -4   1     1349.43     1378.52     21.53 o
   1  -4   1     2153.87     2227.07     41.06 o
   2  -4   1      455.68      461.79      9.34 o
   3  -4   1      862.38      914.08     18.33 o
   4  -4   1     3364.65     3332.82     64.53 o
   5  -4   1     1750.08     1576.78     31.10 o
   6  -4   1      103.42       93.88      5.63 o
   7  -4   1      775.81      729.07     23.50 o
   8  -4   1       94.64      102.10      6.67 o
   9  -4   1      258.22      231.15     10.92 o
  10  -4   1       25.81       17.58      5.06 o
  11  -4   1      224.08      226.38     11.95 o
  12  -4   1      773.96      743.78     27.18 o
  -9  -3   1      124.53      130.66     10.17 o
  -8  -3   1     1350.30     1474.35     46.37 o
  -7  -3   1      303.85      327.78      9.29 o
  -6  -3   1      225.83      218.72      6.84 o
  -5  -3   1      269.59      257.53      7.26 o
  -4  -3   1      202.39      218.54      6.12 o
  -3  -3   1     1637.32     1710.66     34.29 o
  -2  -3   1      369.12      418.23      9.32 o
  -1  -3   1     4682.07     4660.78     70.88 o
   0  -3   1    10295.41    10239.21    185.57 o
   1  -3   1      178.09      192.53      4.22 o
   2  -3   1      222.36      238.54     23.36 o
   3  -3   1      404.12      439.56     10.89 o
   4  -3   1      210.82      202.25      4.65 o
   5  -3   1      574.00      631.63     13.03 o
   6  -3   1     2622.81     2696.73     52.71 o
   7  -3   1     4364.86     4289.28    121.64 o
   8  -3   1     1857.29     1808.51     53.95 o
   9  -3   1        0.73        0.00      3.50 o
  10  -3   1      237.43      208.28     11.09 o
  11  -3   1      169.53      172.60     10.63 o
  12  -3   1       24.85       27.87      6.03 o
 -10  -2   1        0.22        0.00      4.65 o
  -9  -2   1      166.43      181.51     11.20 o
  -8  -2   1      493.47      527.57     19.71 o
  -7  -2   1        0.78        0.00      1.81 o
  -6  -2   1      627.88      613.86     14.01 o
  -5  -2   1     4203.93     4037.23     79.02 o
  -4  -2   1      100.23      102.94      3.68 o
  -3  -2   1       55.75       65.18      2.68 o
  -2  -2   1      808.51      776.03     15.96 o
  -1  -2   1     7155.03     7273.88    193.97 o
   0  -2   1     6582.71     6775.67    180.93 o
   1  -2   1      271.55      273.15      8.10 o
   2  -2   1    10458.30    10663.09    206.05 o
   3  -2   1     7006.19     7083.56    162.09 o
   4  -2   1      900.73      932.95     18.72 o
   5  -2   1       65.30       83.44      5.80 o
   6  -2   1      856.93      850.13     17.55 o
   7  -2   1      537.00      568.77     19.42 o
   8  -2   1       32.67       31.31      4.48 o
   9  -2   1     1843.23     1791.79     54.41 o
  10  -2   1      975.38      939.88     31.43 o
  11  -2   1        6.16        1.38      4.77 o
  12  -2   1       17.38       13.33      5.69 o
 -11  -1   1       62.95       64.87      8.10 o
 -10  -1   1       92.51      103.14      8.85 o
  -9  -1   1       67.11       77.22      6.95 o
  -8  -1   1       16.18       17.87      4.48 o
  -7  -1   1      594.97      562.04     19.88 o
  -6  -1   1     2934.65     2940.12     58.11 o
  -5  -1   1       53.18       38.46      2.24 o
  -4  -1   1     1927.13     1922.22     38.05 o
  -3  -1   1      835.91      833.18     17.04 o
  -2  -1   1     1537.03     1634.54     32.07 o
  -1  -1   1       33.10       29.59      1.72 o
   0  -1   1     6658.07     6786.93    181.91 o
   1  -1   1     9524.26     9115.08    245.28 o
   2  -1   1     2734.28     2709.79     52.46 o
   3  -1   1     3315.39     3542.54     68.55 o
   4  -1   1     7182.48     7491.74    144.05 o
   5  -1   1      623.94      609.31     12.93 o
   6  -1   1       54.69       63.66      3.10 o
   7  -1   1       16.94       21.09      3.50 o
   8  -1   1     1343.14     1336.33     41.37 o
   9  -1   1     1335.38     1241.30     39.30 o
  10  -1   1        7.03       12.70      4.48 o
  11  -1   1      341.64      330.95     15.40 o
 -11   0   1      742.00      753.43     27.75 o
 -10   0   1      525.65      510.10     20.00 o
  -9   0   1      108.81       92.74      7.58 o
  -8   0   1      144.30      146.69      8.50 o
  -7   0   1      112.64      115.09      7.41 o
  -6   0   1      261.56      264.85      6.64 o
  -5   0   1     5469.79     5728.15    110.72 o
  -4   0   1    18512.55    18148.05    348.33 o
  -3   0   1     1700.42     1609.46     31.59 o
  -2   0   1     4160.23     4249.35     81.89 o
  -1   0   1     3928.16     3799.68    102.27 o
   0   0   1        1.72        0.00      0.63 o
   1   0   1     1237.89     1246.47     33.78 o
   2   0   1        3.08        1.69      1.12 o
   3   0   1    11403.95    11668.69    224.30 o
   4   0   1    11209.20    11931.36    228.94 o
   5   0   1       44.45       60.09      2.59 o
   6   0   1     1887.32     1938.84     38.82 o
   7   0   1       17.46       23.04      3.79 o
   8   0   1      124.60      126.29      7.81 o
   9   0   1       12.69        6.09      3.85 o
  10   0   1      344.92      329.40     14.88 o
  11   0   1      514.76      533.37     21.72 o
 -11   1   1      292.41      286.54     14.48 o
 -10   1   1      392.28      338.94     15.28 o
  -9   1   1     2241.21     2145.21     64.24 o
  -8   1   1      606.63      607.38     21.09 o
  -7   1   1       74.23       68.14      5.29 o
  -6   1   1      216.88      211.37      7.64 o
  -5   1   1     1082.86     1073.99     21.62 o
  -4   1   1     3670.39     3816.66     73.82 o
  -3   1   1     4651.63     4684.12    130.66 o
  -2   1   1      779.96      817.96     16.19 o
   0   1   1     2087.16     2248.63     60.44 o
   1   1   1      223.78      250.11      7.70 o
   2   1   1     1845.95     2001.14     39.12 o
   3   1   1     1780.14     1823.20     36.03 o
   4   1   1      344.77      442.12      9.95 o
   5   1   1     2880.62     2938.26     57.86 o
   6   1   1     1483.83     1448.44     29.73 o
   7   1   1       30.32       28.61      4.37 o
   8   1   1       32.70       29.82      4.83 o
   9   1   1       42.42       33.67      5.34 o
  10   1   1      290.22      285.85     14.42 o
 -12   2   1        6.11        2.24      5.06 o
 -11   2   1       14.79        8.79      4.88 o
 -10   2   1     1622.28     1567.88     48.84 o
  -9   2   1     1314.57     1370.98     42.63 o
  -8   2   1        0.60        1.55      3.16 o
  -7   2   1     1449.82     1370.35     41.25 o
  -6   2   1     1814.82     1693.26     49.59 o
  -5   2   1       27.20       35.39      2.99 o
  -4   2   1        0.22        0.00      1.15 o
  -3   2   1     1157.99     1208.84     23.74 o
  -2   2   1      132.60      111.00      2.68 o
  -1   2   1       63.37       75.06      2.15 o
   0   2   1       12.71       19.83      2.07 o
   1   2   1     1108.00     1078.12     30.11 o
   2   2   1      100.16       95.69      6.98 o
   3   2   1      271.24      292.40      9.77 o
   4   2   1      460.10      476.12     10.87 o
   5   2   1     2785.32     2730.03     54.14 o
   6   2   1        6.86        9.41      2.04 o
   7   2   1        2.05        1.23      3.82 o
   8   2   1      914.89      877.83     29.36 o
   9   2   1       52.16       47.69      6.55 o
  10   2   1       13.84       13.16      5.86 o
 -12   3   1      112.60      110.43      9.25 o
 -11   3   1       10.12        8.68      5.34 o
 -10   3   1      320.38      307.28     13.62 o
  -9   3   1      707.95      642.25     22.24 o
  -8   3   1     3658.71     3510.96    100.66 o
  -7   3   1     4179.31     3968.38    112.67 o
  -6   3   1     1807.78     1766.23     51.42 o
  -5   3   1      128.79      129.68      5.80 o
  -4   3   1        3.56        5.82      0.60 o
  -3   3   1     1429.55     1513.83     23.51 o
  -1   3   1      572.36      536.47     10.62 o
   0   3   1     3756.41     3714.49     68.02 o
   1   3   1      486.40      456.08      9.79 o
   2   3   1      578.16      588.79     16.23 o
   3   3   1      406.84      371.67      8.80 o
   4   3   1       22.76       28.56      3.10 o
   5   3   1        7.08        5.62      1.93 o
   6   3   1      164.85      159.05      5.79 o
   7   3   1      511.07      542.09     13.46 o
   8   3   1     1243.57     1320.02     42.17 o
   9   3   1       32.82       24.48      5.80 o
 -12   4   1      450.33      469.37     19.71 o
 -11   4   1       77.27       73.14      7.07 o
 -10   4   1      698.97      662.94     23.27 o
  -9   4   1        9.71        7.24      3.50 o
  -8   4   1      286.27      265.57     11.32 o
  -7   4   1      304.57      282.57     10.92 o
  -6   4   1      526.34      505.91     16.66 o
  -5   4   1     4592.87     4633.65     70.77 o
  -4   4   1     1048.72     1078.91     17.14 o
  -3   4   1      117.73      105.64      3.07 o
  -2   4   1       61.20       61.29      2.25 o
  -1   4   1     1314.48     1357.87     25.71 o
   0   4   1      598.44      549.35     13.27 o
   1   4   1     1279.12     1313.64     26.45 o
   2   4   1     3302.87     3121.78     61.31 o
   3   4   1     4040.03     3941.88     77.26 o
   4   4   1      287.51      295.62      8.08 o
   5   4   1       67.73       67.51      4.51 o
   6   4   1       41.98       43.57      4.11 o
   7   4   1      458.31      494.07     17.87 o
 -12   5   1      246.60      243.10     13.27 o
 -11   5   1       22.56       21.60      5.46 o
 -10   5   1      129.43      125.31      8.62 o
  -9   5   1        0.83        0.00      2.93 o
  -8   5   1      271.58      245.97     10.57 o
  -7   5   1      130.43      125.03      4.52 o
  -6   5   1     1507.95     1486.38     29.10 o
  -5   5   1      813.55      751.68     12.44 o
  -4   5   1       68.92       77.05      2.24 o
  -3   5   1     1711.58     1645.97     42.35 o
  -2   5   1     3154.26     3267.23     66.77 o
  -1   5   1       34.99       35.07      2.06 o
   0   5   1      150.56      177.27      4.88 o
   1   5   1     2325.25     2355.05     65.50 o
   2   5   1     1562.99     1526.29     43.84 o
   3   5   1     1005.20     1008.02     30.34 o
   4   5   1     1044.64     1019.75     31.03 o
   5   5   1     1459.94     1406.20     41.66 o
   6   5   1      157.81      171.34      9.48 o
   7   5   1       10.14        3.10      3.91 o
 -12   6   1        3.93        7.87      5.23 o
 -11   6   1      311.00      319.00     14.36 o
 -10   6   1      929.78      876.96     21.58 o
  -9   6   1        0.27        0.00      2.08 o
  -8   6   1        1.72        1.35      1.95 o
  -7   6   1      404.13      430.13     10.19 o
  -6   6   1     1190.72     1158.00     23.16 o
  -5   6   1       67.10       65.82      2.28 o
  -4   6   1     3161.46     3103.31     47.96 o
  -3   6   1     6923.62     6829.56    124.51 o
  -2   6   1     2025.03     2128.45     49.36 o
  -1   6   1      380.51      448.04      9.98 o
   0   6   1      439.63      434.92     16.52 o
   1   6   1       27.62       23.33      3.45 o
   2   6   1       17.38       19.48      3.39 o
   3   6   1      156.98      145.48      7.93 o
   4   6   1     1685.53     1657.75     48.67 o
   5   6   1      253.51      252.18     11.55 o
   6   6   1       44.50       43.72      5.86 o
   7   6   1       81.73       96.76      8.16 o
 -12   7   1       11.34        9.45      3.44 o
 -11   7   1      576.46      564.10     20.20 o
 -10   7   1       28.53       25.56      3.23 o
  -9   7   1      579.23      564.93     13.30 o
  -8   7   1     1766.35     1764.16     34.92 o
  -7   7   1     1296.43     1329.44     26.64 o
  -6   7   1        0.10        0.00      2.18 o
  -5   7   1        0.64        1.27      1.45 o
  -4   7   1      228.09      213.30      5.85 o
  -3   7   1      286.34      299.15      8.91 o
  -2   7   1      380.00      380.51     12.21 o
  -1   7   1     3979.65     3808.11     70.66 o
   0   7   1     1847.23     1795.31     42.14 o
   1   7   1        0.27        0.52      2.70 o
   2   7   1       72.66       71.48      6.03 o
   3   7   1      657.27      662.65     22.52 o
   4   7   1       86.97      102.91      7.70 o
   5   7   1      126.57      131.81      9.19 o
   6   7   1      393.22      408.52     17.24 o
 -12   8   1        1.79        0.00      3.85 o
 -11   8   1       57.96       57.61      4.41 o
 -10   8   1      383.86      355.37     13.50 o
  -9   8   1     1766.93     1717.22     46.71 o
  -8   8   1     1518.64     1546.22     42.23 o
  -7   8   1      169.06      182.60      8.73 o
  -6   8   1     1544.58     1612.13     43.21 o
  -5   8   1      167.10      162.00     11.86 o
  -4   8   1       85.49       77.40      3.75 o
  -3   8   1      135.95      121.66      4.63 o
  -2   8   1      884.94      869.47     20.20 o
  -1   8   1      732.16      721.43     15.64 o
   0   8   1      632.32      590.73     13.41 o
   1   8   1     2380.45     2295.23     65.90 o
   2   8   1      691.48      648.86     22.52 o
   3   8   1       84.36       94.80      7.70 o
   4   8   1        0.14        0.00      4.42 o
 -12   9   1        0.15        0.00      4.31 o
 -11   9   1       22.88       25.17      5.34 o
 -10   9   1        0.09        0.00      3.68 o
  -9   9   1        2.22        5.57      4.02 o
  -8   9   1       95.33       81.24      6.09 o
  -7   9   1     1194.68     1212.46     34.07 o
  -6   9   1      902.83      887.88     25.91 o
  -5   9   1      204.73      215.08      6.64 o
  -4   9   1       86.18       90.35      4.25 o
  -3   9   1      201.55      195.47      6.29 o
  -2   9   1       89.42       87.22      4.35 o
  -1   9   1      163.81      162.18      5.96 o
   0   9   1      995.89      948.04     30.57 o
   1   9   1     1239.03     1206.54     37.86 o
   2   9   1        4.56        0.29      4.02 o
   3   9   1      137.31      144.73      9.83 o
 -11  10   1      134.10      115.83      8.04 o
 -10  10   1       15.94       10.05      4.71 o
  -9  10   1       39.57       51.48      5.69 o
  -8  10   1      151.66      157.78      8.73 o
  -7  10   1      670.07      660.30     20.86 o
  -6  10   1       92.99       86.36      6.49 o
  -5  10   1     1533.47     1623.39     32.33 o
  -4  10   1      419.87      447.25     11.29 o
  -3  10   1       10.30       12.12      2.68 o
  -2  10   1       65.58       62.95      4.03 o
  -1  10   1      250.44      247.75      7.97 o
   0  10   1      179.23      178.06     10.74 o
   1  10   1        2.60        2.18      4.14 o
   2  10   1      239.46      253.21     13.50 o
 -10  11   1       98.01       87.97      7.64 o
  -9  11   1       57.17       65.56      6.78 o
  -8  11   1        1.55        1.09      4.19 o
  -7  11   1      110.09      106.98      7.58 o
  -6  11   1       27.10       26.83      4.83 o
  -5  11   1      663.79      709.24     16.38 o
  -4  11   1       32.35       35.64      4.51 o
  -3  11   1       79.77       69.13      4.46 o
  -2  11   1      375.57      350.71     10.07 o
  -1  11   1       77.26       79.89      5.23 o
   0  11   1        9.90       11.61      5.00 o
  -9  12   1       82.27       83.37      7.53 o
  -8  12   1      101.97       86.59      7.70 o
  -7  12   1      271.79      285.50     12.64 o
  -6  12   1        3.39        3.85      4.25 o
  -5  12   1        1.25        0.00      2.72 o
  -4  12   1      148.24      162.87      6.96 o
  -3  12   1      452.02      435.60     11.97 o
  -2  12   1      298.60      321.09     10.07 o
   4 -13   2      119.22      138.76     10.11 o
   6 -13   2       46.84       49.24      5.80 o
   7 -13   2        2.97       11.84      5.06 o
   1 -12   2       28.99       32.64      6.21 o
   2 -12   2        5.32        0.11      4.65 o
   3 -12   2      104.60       97.33      7.81 o
   4 -12   2        1.47        0.00      4.02 o
   5 -12   2      378.00      408.26     20.57 o
   6 -12   2      843.34      848.18     25.63 o
   7 -12   2       54.53       42.00      5.57 o
   8 -12   2       35.01       20.17      4.71 o
   9 -12   2        0.02        0.00      4.19 o
  10 -12   2      160.42      176.39     10.74 o
  -1 -11   2       18.75       20.45      5.23 o
   0 -11   2      259.57      210.98     11.55 o
   1 -11   2      411.44      407.77     16.95 o
   2 -11   2      124.60      109.86      7.99 o
   3 -11   2       80.85       73.04      4.08 o
   4 -11   2      309.40      306.26      8.74 o
   5 -11   2      901.86      913.53     19.54 o
   6 -11   2      477.18      468.27     16.03 o
   7 -11   2       11.45       13.56      3.96 o
   8 -11   2      319.53      333.14     13.16 o
   9 -11   2       16.35       20.40      5.00 o
  10 -11   2        3.53        7.24      4.60 o
  11 -11   2        5.30        2.36      4.94 o
  -3 -10   2       15.26       18.04      5.34 o
  -2 -10   2        0.58        0.00      4.02 o
  -1 -10   2      438.90      446.04     17.75 o
   0 -10   2     1385.22     1364.77     42.00 o
   1 -10   2      822.38      779.81     26.03 o
   2 -10   2        0.22        0.00      2.90 o
   3 -10   2      234.45      221.90      6.81 o
   4 -10   2      459.27      453.93     20.20 o
   5 -10   2      318.37      316.79      8.46 o
   6 -10   2      245.08      249.54     10.40 o
   7 -10   2      528.64      528.37     17.29 o
   8 -10   2      346.97      365.94     13.79 o
   9 -10   2       13.03        6.09      4.14 o
  10 -10   2      133.49      114.17      7.93 o
  11 -10   2       10.50       15.51      4.71 o
  -4  -9   2      278.60      275.51     13.39 o
  -3  -9   2       34.54       24.76      5.34 o
  -2  -9   2       11.53       16.32      4.54 o
  -1  -9   2      206.01      202.94     10.46 o
   0  -9   2        6.50        8.85      3.79 o
   1  -9   2        0.26        0.00      1.77 o
   2  -9   2     2058.06     2100.15     40.27 o
   3  -9   2      992.23      988.17     20.18 o
   4  -9   2      632.28      628.84     13.76 o
   6  -9   2      184.52      175.01      8.04 o
   7  -9   2       27.08       29.71      4.02 o
   8  -9   2       70.92       61.48      5.23 o
   9  -9   2      106.65      108.82      7.64 o
  10  -9   2      333.25      341.60      9.94 o
  11  -9   2       30.73       30.10      3.79 o
  12  -9   2        4.14        4.83      5.29 o
  -5  -8   2      409.07      443.80     17.64 o
  -4  -8   2       31.57       26.89      4.94 o
  -3  -8   2      453.72      457.99     17.35 o
  -2  -8   2      846.18      859.90     27.92 o
  -1  -8   2      244.74      242.81     10.86 o
   0  -8   2       26.00       22.04      2.27 o
   1  -8   2      268.01      264.37     11.61 o
   2  -8   2      842.76      791.14     16.34 o
   3  -8   2       13.73       14.15      1.90 o
   4  -8   2     1714.85     1685.38     32.41 o
   5  -8   2     2125.30     2094.94     39.75 o
   6  -8   2      343.44      338.82      8.41 o
   7  -8   2       72.77       68.80      3.68 o
   8  -8   2      131.57      119.29      5.52 o
   9  -8   2      745.84      723.27     24.42 o
  10  -8   2      182.26      166.40      9.71 o
  11  -8   2       54.83       73.32      6.84 o
  12  -8   2      176.24      187.02     11.72 o
  -6  -7   2        1.76        7.58      4.77 o
  -5  -7   2        2.54        0.00      3.85 o
  -4  -7   2      225.25      252.87     11.72 o
  -3  -7   2     2036.64     2013.75     58.09 o
  -2  -7   2     1817.12     1819.43     52.57 o
  -1  -7   2       14.91       11.02      1.95 o
   0  -7   2      730.48      710.53     15.20 o
   1  -7   2      154.17      174.24      7.67 o
   2  -7   2       23.95       22.84      1.87 o
   3  -7   2      489.51      516.41      9.06 o
   4  -7   2     3311.64     3336.53     62.57 o
   5  -7   2      623.14      618.17     10.75 o
   6  -7   2      458.25      461.97     10.67 o
   7  -7   2     1464.34     1497.27     44.64 o
   8  -7   2        9.02        9.54      3.62 o
   9  -7   2       46.64       44.47      5.11 o
  10  -7   2       27.86       25.57      5.11 o
  11  -7   2      744.91      712.58     25.34 o
  12  -7   2      606.98      613.12     23.73 o
  -7  -6   2      156.15      134.79      8.85 o
  -6  -6   2        0.08        1.15      3.73 o
  -5  -6   2      163.24      149.73      8.39 o
  -4  -6   2      125.80      117.61      7.12 o
  -3  -6   2      594.20      595.60     19.71 o
  -2  -6   2      212.96      211.16      7.73 o
  -1  -6   2     4393.07     4448.66     68.31 o
   0  -6   2     1812.85     1765.35     27.75 o
   1  -6   2      157.22      187.90      4.88 o
   2  -6   2       72.18       70.40      2.84 o
   3  -6   2     1069.51     1115.41     17.93 o
   4  -6   2      193.85      192.06      4.12 o
   5  -6   2       21.55       26.28      1.79 o
   6  -6   2     4293.34     4356.90    122.79 o
   7  -6   2     1595.25     1616.84     47.98 o
   8  -6   2      189.62      177.08      8.85 o
   9  -6   2      194.95      189.55      9.77 o
  10  -6   2        0.98        3.33      4.37 o
  11  -6   2      221.78      239.31     12.64 o
  12  -6   2       11.07        7.76      5.29 o
  -7  -5   2       68.43       80.27      4.76 o
  -6  -5   2      965.88      929.46     21.43 o
  -5  -5   2      293.26      278.45      8.28 o
  -4  -5   2      390.87      407.60     14.42 o
  -3  -5   2       34.82       49.83      3.04 o
  -2  -5   2     1952.08     1847.11     37.13 o
  -1  -5   2     4290.39     4265.31     65.32 o
   0  -5   2      330.62      453.39      7.83 o
   1  -5   2     7250.78     7707.32    139.81 o
   2  -5   2     6656.45     6697.86    121.63 o
   3  -5   2      208.57      205.40      5.04 o
   4  -5   2      130.68      142.41      3.98 o
   5  -5   2      217.54      191.18      4.93 o
   6  -5   2     3955.20     4078.04     79.20 o
   7  -5   2       12.57       10.92      3.05 o
   8  -5   2      254.06      250.91     10.92 o
   9  -5   2     1946.14     1966.41     58.95 o
  10  -5   2       44.41       42.69      5.92 o
  11  -5   2       18.85       19.88      5.69 o
  12  -5   2       62.02       59.47      7.81 o
  -9  -4   2       38.78       43.49      6.84 o
  -8  -4   2      138.36      129.28      9.60 o
  -7  -4   2     1058.52     1069.20     23.70 o
  -6  -4   2     1744.87     1736.94     36.08 o
  -5  -4   2      308.41      329.13     14.42 o
  -4  -4   2     2549.40     2670.87     53.21 o
  -3  -4   2      183.52      160.76      6.95 o
  -2  -4   2      395.70      377.72      8.82 o
  -1  -4   2     1229.88     1379.70     27.61 o
   0  -4   2     9843.46    10169.92    154.15 o
   1  -4   2    15942.80    16245.18    294.90 o
   2  -4   2     2712.50     2829.12     76.53 o
   3  -4   2       22.29       10.80      1.84 o
   4  -4   2     1108.92     1051.17     21.15 o
   5  -4   2      593.73      635.02     13.29 o
   6  -4   2        0.09        0.00      1.12 o
   7  -4   2     1039.65     1025.95     31.83 o
   8  -4   2      640.95      610.31     20.97 o
   9  -4   2      164.54      162.14      9.14 o
  10  -4   2      210.58      193.92     10.97 o
  11  -4   2      274.84      288.26     14.48 o
  12  -4   2        6.03        4.08      5.52 o
 -10  -3   2        5.60       10.57      5.40 o
  -9  -3   2      156.35      140.60     10.40 o
  -8  -3   2       19.87       18.39      5.23 o
  -7  -3   2      714.02      695.02     16.17 o
  -6  -3   2        2.54        1.88      1.92 o
  -5  -3   2     3260.52     3256.77     64.44 o
  -4  -3   2     4873.19     4583.28     89.42 o
  -3  -3   2      983.17      931.02     19.43 o
  -2  -3   2      535.87      641.17     13.63 o
  -1  -3   2        7.09        3.33      1.49 o
   0  -3   2     6030.96     6292.28    168.23 o
   1  -3   2     2611.46     2795.05     75.38 o
   3  -3   2    29490.20    28798.36    554.78 o
   4  -3   2     6625.28     6776.66    130.40 o
   5  -3   2      672.01      711.76     14.79 o
   6  -3   2      766.79      779.02     16.26 o
   7  -3   2      654.03      653.80     21.83 o
   8  -3   2      133.83      145.19      8.22 o
   9  -3   2     1591.17     1543.24     47.52 o
  10  -3   2     1244.20     1173.90     38.15 o
  11  -3   2      697.33      720.80     26.43 o
  12  -3   2        0.36        0.00      5.00 o
 -10  -2   2      214.98      221.15     13.04 o
  -9  -2   2      865.05      892.31     30.62 o
  -8  -2   2        1.39        0.00      3.56 o
  -7  -2   2      196.58      185.64      9.94 o
  -6  -2   2      650.50      646.28     14.62 o
  -5  -2   2     2170.37     2166.77     43.34 o
  -4  -2   2     1140.95     1134.04     23.33 o
  -3  -2   2        4.64        4.92      1.19 o
  -2  -2   2     3468.14     3521.89     68.46 o
  -1  -2   2      211.16      263.48      5.95 o
   0  -2   2      182.12      163.58      6.46 o
   1  -2   2      905.04     1007.56     27.69 o
   2  -2   2     2655.67     2795.68     74.98 o
   3  -2   2      168.15      214.55      4.99 o
   4  -2   2     2583.76     2763.19     53.86 o
   5  -2   2    12666.77    12760.72    245.03 o
   6  -2   2     2508.77     2608.31     51.34 o
   7  -2   2      229.62      242.41     10.46 o
   8  -2   2      246.85      225.98     10.51 o
   9  -2   2      231.44      219.95     11.09 o
  10  -2   2      425.77      368.47     15.92 o
  11  -2   2        6.02        9.37      4.88 o
 -11  -1   2      110.54      124.68     10.17 o
 -10  -1   2     1329.12     1252.33     40.91 o
  -9  -1   2     1421.49     1379.31     43.72 o
  -8  -1   2      233.68      215.00     10.80 o
  -7  -1   2      468.19      452.24     17.06 o
  -6  -1   2      491.12      507.58     11.66 o
  -5  -1   2        0.39        0.00      1.11 o
  -4  -1   2      140.79      112.02      4.60 o
  -3  -1   2     4269.66     4060.58     78.70 o
  -2  -1   2     1434.07     1325.08     26.18 o
  -1  -1   2      173.57      159.59      3.85 o
   0  -1   2      572.29      574.80     16.03 o
   1  -1   2       46.13       52.29      2.36 o
   2  -1   2      127.68      131.34      3.82 o
   3  -1   2        1.60        0.00      0.70 o
   4  -1   2     7560.14     7616.03    146.59 o
   5  -1   2     4350.57     4293.83     83.44 o
   6  -1   2       79.73       77.03      3.71 o
   7  -1   2      958.39      984.64     31.08 o
   8  -1   2      472.99      483.39     17.87 o
   9  -1   2        9.39        9.71      4.60 o
  10  -1   2       81.07       78.66      7.58 o
  11  -1   2       33.56       39.65      6.32 o
 -11   0   2      179.14      190.24     12.30 o
 -10   0   2      136.49      134.28      9.48 o
  -9   0   2      191.06      214.43     11.15 o
  -8   0   2     1273.77     1242.45     38.96 o
  -7   0   2     1888.17     1795.64     53.49 o
  -6   0   2      222.14      225.88     11.29 o
  -5   0   2     3514.74     3775.54     73.52 o
  -4   0   2       14.01       17.42      1.90 o
  -3   0   2      336.43      332.74      7.29 o
  -2   0   2     1082.30     1139.28     22.51 o
  -1   0   2    23805.89    22399.36    598.99 o
   0   0   2    16903.88    15469.53    414.44 o
   1   0   2     5613.74     5966.33    159.16 o
   2   0   2     2207.35     2253.32     43.95 o
   3   0   2      231.96      235.38      5.68 o
   4   0   2      827.83      902.67     18.66 o
   5   0   2      256.68      285.55      7.13 o
   6   0   2      424.25      421.52     10.04 o
   7   0   2     1790.72     1773.70     53.03 o
   8   0   2      483.58      468.73     17.70 o
   9   0   2        3.42        0.00      3.68 o
  10   0   2       47.52       52.00      6.89 o
 -12   1   2      195.24      186.85     12.12 o
 -11   1   2        8.71        7.35      5.00 o
 -10   1   2        7.71        4.88      4.42 o
  -9   1   2      486.37      429.43     16.89 o
  -8   1   2     1214.27     1215.21     38.09 o
  -7   1   2       38.98       55.85      4.88 o
  -6   1   2     4696.62     4577.37     88.93 o
  -5   1   2    10077.44    10469.02    201.39 o
  -4   1   2       31.40       22.52      1.24 o
  -3   1   2      838.90      902.70     18.19 o
  -2   1   2      162.80      168.90      7.64 o
  -1   1   2    10053.72    10304.24    187.93 o
   0   1   2     3447.50     3857.72     70.18 o
   1   1   2     2398.03     2258.09    111.18 o
   2   1   2     4979.82     4220.46    572.62 o
   3   1   2     5991.68     6285.14    121.35 o
   4   1   2      323.24      391.28      9.12 o
   5   1   2       19.14       22.65      2.00 o
   6   1   2      788.62      793.92     17.42 o
   7   1   2      187.13      202.07     10.11 o
   8   1   2      291.62      267.81     12.35 o
   9   1   2      629.18      597.38     22.01 o
  10   1   2      348.14      359.34     16.43 o
 -12   2   2        7.84        7.12      5.63 o
 -11   2   2      225.96      213.97     12.24 o
 -10   2   2      220.06      203.17     11.49 o
  -9   2   2        2.22        0.00      3.79 o
  -8   2   2       53.84       43.67      4.83 o
  -7   2   2     2135.24     2041.27     59.87 o
  -6   2   2     3490.52     3343.59     95.15 o
  -5   2   2     1189.57     1174.60     23.53 o
  -4   2   2     1316.80     1380.96     21.60 o
  -3   2   2     3783.23     3779.37     57.58 o
  -2   2   2     5389.91     5339.68    360.89 o
  -1   2   2     1622.25     1821.30     40.45 o
   0   2   2     1427.34     1330.52     24.87 o
   1   2   2     3154.52     3110.73     60.45 o
   2   2   2     1019.04      929.34     22.26 o
   3   2   2      444.55      469.48     14.77 o
   4   2   2      111.90       84.63      4.54 o
   5   2   2      332.92      330.66      8.44 o
   6   2   2        1.15        2.15      1.95 o
   7   2   2       37.23       39.00      3.29 o
   8   2   2      489.24      473.73     18.16 o
   9   2   2      609.04      560.43     21.37 o
 -12   3   2       82.34       89.35      8.73 o
 -11   3   2     1216.28     1173.67     38.38 o
 -10   3   2      399.67      408.12     16.61 o
  -9   3   2      209.72      202.31     10.23 o
  -8   3   2        6.85        5.00      3.28 o
  -7   3   2      567.91      531.94     18.10 o
  -6   3   2      335.53      336.58     12.12 o
  -5   3   2      299.34      287.10      5.26 o
  -4   3   2     4511.21     4472.08     68.28 o
  -3   3   2       40.65       70.16      1.88 o
  -2   3   2      169.56      217.63      4.99 o
  -1   3   2      424.05      421.05      8.75 o
   0   3   2        3.47        2.56      1.02 o
   1   3   2      202.56      209.94      5.24 o
   2   3   2      419.63      423.16     13.36 o
   3   3   2     2995.80     2942.33     58.04 o
   4   3   2     5124.38     4957.37    125.77 o
   5   3   2       34.04       34.17      2.70 o
   6   3   2       13.54        5.85      2.19 o
   7   3   2       11.39       19.82      2.98 o
   8   3   2       93.03       89.12      7.70 o
 -12   4   2      185.86      197.82     12.12 o
 -11   4   2      546.56      588.01     22.06 o
 -10   4   2      108.13      111.98      8.10 o
  -9   4   2     1897.39     1899.35     56.88 o
  -8   4   2     1320.95     1265.03     38.73 o
  -7   4   2      373.98      371.01      8.93 o
  -6   4   2      183.98      201.74      6.23 o
  -5   4   2      321.54      326.00      6.01 o
  -4   4   2     1144.78     1213.14     19.29 o
  -3   4   2        4.41        8.25      1.97 o
  -2   4   2     1995.55     1845.51     34.56 o
  -1   4   2     4080.63     3988.27     73.15 o
   0   4   2       17.19       14.09      1.48 o
   1   4   2      254.32      288.32      6.96 o
   2   4   2      583.07      598.46     13.18 o
   3   4   2     1328.31     1333.66     27.58 o
   4   4   2       19.25       17.75      3.19 o
   5   4   2     1108.02     1079.85     32.69 o
   6   4   2     1035.28     1063.36     32.52 o
   7   4   2      321.68      362.15     14.59 o
 -12   5   2       27.20       21.37      5.57 o
 -11   5   2       20.49       10.11      4.65 o
 -10   5   2      886.60      841.46     18.59 o
  -9   5   2      751.88      764.98     16.83 o
  -8   5   2      373.43      374.11      9.38 o
  -7   5   2      351.29      353.90     10.69 o
  -6   5   2      234.50      218.95      6.03 o
  -5   5   2      273.60      295.04      5.67 o
  -4   5   2     1455.56     1550.57     24.50 o
  -3   5   2      561.30      493.83     23.27 o
  -2   5   2     4115.74     4203.20     77.27 o
  -1   5   2     1042.95     1051.27     20.72 o
   0   5   2     1360.37     1350.50     26.17 o
   1   5   2     1959.88     1946.58     54.93 o
   2   5   2      889.74      888.69     27.18 o
   3   5   2       47.85       57.80      4.88 o
   4   5   2      150.57      155.13      8.50 o
   5   5   2     1196.29     1165.63     35.39 o
   6   5   2      130.60      134.56      8.73 o
   7   5   2       26.65       22.87      5.29 o
 -12   6   2       19.37       15.20      3.55 o
 -11   6   2        2.91        0.48      2.77 o
 -10   6   2     1241.95     1250.35     32.23 o
  -9   6   2       26.55       24.76      2.85 o
  -8   6   2      394.68      422.72     10.40 o
  -7   6   2     2352.98     2381.46     45.92 o
  -6   6   2      504.53      493.68     11.12 o
  -5   6   2      185.09      189.61      7.33 o
  -4   6   2     1820.15     1274.11     36.20 o
  -3   6   2        1.15        0.00      1.42 o
  -2   6   2       53.28       40.70      6.00 o
  -1   6   2      453.57      454.38     10.26 o
   0   6   2     4933.56     4917.14     90.61 o
   1   6   2     2365.36     2387.05     67.28 o
   2   6   2      215.07      212.02      9.65 o
   3   6   2      196.59      191.10      9.37 o
   4   6   2      236.99      221.61     10.40 o
   5   6   2       69.73       68.72      6.61 o
   6   6   2       28.04       32.92      5.75 o
 -12   7   2      341.08      330.69     17.50 o
 -11   7   2      187.64      181.30      6.84 o
 -10   7   2       84.01       82.14      4.53 o
  -9   7   2       98.73       90.72      4.75 o
  -8   7   2      440.88      428.92     10.61 o
  -7   7   2      282.17      303.83     11.20 o
  -6   7   2     1005.63     1002.97     28.04 o
  -5   7   2     4765.79     4692.73     86.45 o
  -4   7   2     2031.00     2042.01     38.90 o
  -3   7   2        3.60        2.61      1.58 o
  -2   7   2      310.27      320.47      8.09 o
  -1   7   2      823.11      814.21     17.18 o
   0   7   2      620.32      600.70     13.42 o
   1   7   2       13.44       12.76      3.56 o
   2   7   2      493.99      467.81     17.12 o
   3   7   2      258.29      256.66     11.72 o
   4   7   2       14.13        0.00      4.02 o
   5   7   2       34.81       33.33      5.92 o
 -12   8   2      384.73      334.74     13.67 o
 -11   8   2       29.66       35.22      5.46 o
 -10   8   2      747.62      730.05     22.81 o
  -9   8   2      200.73      200.98      9.48 o
  -8   8   2        2.84        0.00      3.16 o
  -7   8   2       14.52       10.86      3.39 o
  -6   8   2     1328.21     1364.95     37.35 o
  -5   8   2     1680.91      993.43     29.59 o
  -4   8   2      134.02      144.23      5.14 o
  -3   8   2     1375.70     1343.12     26.78 o
  -2   8   2     1134.74     1120.84     22.88 o
  -1   8   2       44.05       54.30      3.39 o
   0   8   2        1.95        0.46      3.22 o
   1   8   2       96.14       78.72      6.44 o
   2   8   2      382.43      383.30     15.63 o
   3   8   2        5.78        2.47      4.31 o
   4   8   2      312.83      335.38     15.05 o
 -12   9   2       27.64       23.10      5.11 o
 -11   9   2      513.56      503.44     17.87 o
 -10   9   2      574.94      561.93     19.08 o
  -9   9   2       70.59       66.59      6.26 o
  -8   9   2      120.02      107.50      7.18 o
  -7   9   2        3.55        3.73      3.68 o
  -6   9   2       70.53       64.35      5.40 o
  -5   9   2       77.46       81.65      5.23 o
  -4   9   2      561.21      549.44     13.10 o
  -3   9   2      887.63      886.93     18.95 o
  -2   9   2        6.80        7.70      2.56 o
  -1   9   2      153.76      150.35      9.71 o
   0   9   2       33.50       28.79      5.29 o
   1   9   2       22.39       32.00      5.57 o
   2   9   2       18.12       18.21      5.40 o
   3   9   2      219.86      238.10     12.70 o
 -11  10   2      230.14      236.61     11.61 o
 -10  10   2       20.59       14.94      4.60 o
  -9  10   2      318.87      315.67     13.33 o
  -8  10   2      507.39      515.22     17.81 o
  -7  10   2       77.36       75.33      6.44 o
  -6  10   2       40.66       35.34      4.88 o
  -5  10   2      329.14      323.99      9.23 o
  -4  10   2      116.00      110.50      7.44 o
  -3  10   2      230.43      231.93     14.25 o
  -2  10   2      313.64      293.77      8.70 o
  -1  10   2      334.50      356.70     10.14 o
   0  10   2      248.53      250.74     12.70 o
   1  10   2       20.25       12.12      5.00 o
 -10  11   2      128.36      122.79      8.73 o
  -9  11   2      265.90      290.44     12.64 o
  -8  11   2        4.98        8.68      4.31 o
  -7  11   2       67.16       69.18      6.72 o
  -6  11   2      528.23      538.49     18.67 o
  -5  11   2        2.23        7.08      3.02 o
  -4  11   2        0.99        0.00      2.60 o
  -3  11   2       32.62       32.05      3.84 o
  -2  11   2      294.46      289.08     11.32 o
  -1  11   2      206.26      205.29     11.78 o
  -8  12   2       67.27       67.34      6.89 o
  -7  12   2      111.96      129.74      9.02 o
  -6  12   2      287.34      317.45     13.50 o
  -5  12   2       25.93       22.52      5.40 o
  -4  12   2       14.47       16.44      3.68 o
   4 -13   3       11.48        6.09      4.77 o
   5 -13   3       13.45       22.41      4.94 o
   6 -13   3      201.74      207.30     10.51 o
   7 -13   3      437.69      456.73     16.49 o
   1 -12   3       64.06       66.76      7.58 o
   2 -12   3      897.05      910.64     30.74 o
   3 -12   3      221.36      204.55     11.03 o
   4 -12   3        0.63        0.63      3.73 o
   5 -12   3        5.98        5.72      2.88 o
   6 -12   3       37.41       44.13      5.23 o
   7 -12   3       16.16       19.42      4.65 o
   8 -12   3       93.33       78.31      6.49 o
   9 -12   3      420.77      427.59     16.38 o
  10 -12   3      278.93      283.38     12.93 o
  -1 -11   3        0.29        0.00      4.02 o
   0 -11   3       80.53       66.25      6.89 o
   1 -11   3     1166.78     1129.37     36.26 o
   2 -11   3      499.40      513.21     19.42 o
   3 -11   3       92.70       95.32      7.12 o
   4 -11   3      472.26      456.52     11.29 o
   5 -11   3      291.87      310.10     10.74 o
   6 -11   3       32.82       33.15      4.31 o
   7 -11   3        5.43        2.01      3.85 o
   8 -11   3      138.50      137.78      8.62 o
   9 -11   3      166.16      169.56      9.71 o
  10 -11   3        0.12        0.00      4.54 o
  11 -11   3      137.58      120.49      8.56 o
  -3 -10   3      133.96      139.28     10.05 o
  -2 -10   3        6.82        0.00      3.68 o
  -1 -10   3      292.35      298.60     13.44 o
   0 -10   3        1.53        1.67      3.73 o
   1 -10   3      222.98      188.34      9.88 o
   2 -10   3       65.78       71.88      6.26 o
   3 -10   3     1405.16     1349.09     26.93 o
   4 -10   3     1693.17     1667.92     43.75 o
   5 -10   3      530.97      531.07     12.29 o
   6 -10   3        8.78        9.19      3.28 o
   7 -10   3        9.53       17.18      3.73 o
   8 -10   3       28.08       24.88      4.48 o
   9 -10   3       66.30       57.69      5.63 o
  10 -10   3       25.18       25.91      5.06 o
  11 -10   3      266.27      239.31     11.66 o
  -4  -9   3      124.18      111.87      8.56 o
  -3  -9   3        1.33        5.34      3.91 o
  -2  -9   3      883.11      916.38     29.76 o
  -1  -9   3      592.20      607.03     21.20 o
   0  -9   3      146.92      136.06      7.93 o
   1  -9   3        1.06        2.24      2.87 o
   2  -9   3       38.83       42.17      2.83 o
   3  -9   3       17.39       22.55      2.39 o
   4  -9   3      111.77      111.25      4.27 o
   5  -9   3        4.55        7.80      1.98 o
   6  -9   3      680.81      690.52     20.68 o
   7  -9   3      279.48      289.53     11.09 o
   8  -9   3       13.78        7.72      2.60 o
   9  -9   3      194.19      173.75      9.60 o
  10  -9   3        0.54        3.45      4.19 o
  11  -9   3      132.84      119.05      8.73 o
  12  -9   3       41.66       39.59      6.72 o
  -5  -8   3      105.24      106.01      7.99 o
  -4  -8   3        3.78        4.02      3.68 o
  -3  -8   3       99.03      102.16      7.64 o
  -2  -8   3      747.72      715.11     23.79 o
  -1  -8   3       60.05       64.47      5.40 o
   0  -8   3       30.45       31.08      3.91 o
   1  -8   3     1007.16      978.96     19.66 o
   2  -8   3       13.49        8.82      1.76 o
   3  -8   3        1.58        1.31      1.57 o
   4  -8   3      773.96      803.24     13.65 o
   5  -8   3      356.15      359.41      7.07 o
   6  -8   3       94.19       90.78      4.83 o
   7  -8   3      310.12      298.43     11.84 o
   8  -8   3     1397.74     1380.12     42.17 o
   9  -8   3      541.00      556.36     20.11 o
  10  -8   3        1.39        1.49      4.14 o
  11  -8   3        0.13        2.07      4.31 o
  12  -8   3       93.19       88.66      8.22 o
  -6  -7   3      481.98      518.84     19.54 o
  -5  -7   3        9.49       10.74      4.14 o
  -4  -7   3      318.46      315.50     12.99 o
  -3  -7   3        0.10        0.00      3.22 o
  -2  -7   3        2.46        0.23      2.76 o
  -1  -7   3       41.87       39.88      4.08 o
   0  -7   3      819.58      812.41     16.40 o
   1  -7   3     2010.48     2036.19     38.41 o
   2  -7   3      267.60      297.99      7.09 o
   3  -7   3      415.99      390.13      8.81 o
   4  -7   3      872.77      875.28     14.62 o
   5  -7   3        0.23        0.00      2.04 o
   6  -7   3       42.38       39.19      3.85 o
   7  -7   3     2339.88     2361.82     68.60 o
   8  -7   3     3112.17     3096.64     89.52 o
   9  -7   3      660.93      632.14     22.29 o
  10  -7   3      276.56      297.34     13.44 o
  11  -7   3       40.75       29.07      6.09 o
  12  -7   3        1.82        1.15      5.00 o
  -7  -6   3      146.73      170.02     10.00 o
  -6  -6   3       87.18       72.63      6.32 o
  -5  -6   3      779.72      797.73     25.57 o
  -4  -6   3      302.97      276.07     27.06 o
  -3  -6   3      122.09      132.77      9.14 o
  -2  -6   3       50.14       52.14      4.97 o
  -1  -6   3        4.26        4.91      1.90 o
   0  -6   3     2324.87     2420.84     45.00 o
   1  -6   3      597.80      709.06     14.20 o
   2  -6   3     3466.91     3265.88     60.12 o
   3  -6   3     7601.29     7569.74    137.55 o
   4  -6   3      331.43      298.38      7.22 o
   5  -6   3      567.17      578.34     12.65 o
   6  -6   3       10.49       15.13      1.75 o
   7  -6   3      798.49      821.06     26.32 o
   8  -6   3        0.93        0.00      2.99 o
   9  -6   3      661.44      668.40     23.33 o
  10  -6   3     1363.17     1423.38     44.87 o
  11  -6   3      141.02      152.84     10.57 o
  12  -6   3        0.18        3.28      5.63 o
  -8  -5   3        4.90        2.47      4.88 o
  -7  -5   3        2.76        3.30      3.48 o
  -6  -5   3      496.58      481.89     12.47 o
  -5  -5   3      214.24      215.62      7.06 o
  -4  -5   3      349.38      358.31      9.38 o
  -3  -5   3     2442.81     2454.96     68.32 o
  -2  -5   3     3421.42     3023.07    301.10 o
  -1  -5   3        7.57       17.91      2.12 o
   0  -5   3       52.19       51.92      2.35 o
   1  -5   3      300.93      305.96      6.71 o
   2  -5   3     8454.63     8877.48    160.80 o
   3  -5   3     3632.40     3870.47    104.46 o
   4  -5   3      154.11      112.49      3.52 o
   5  -5   3     7786.96     7913.27    152.45 o
   6  -5   3      946.68      987.56     20.45 o
   7  -5   3       11.60       13.39      3.16 o
   8  -5   3       21.36       17.41      4.19 o
   9  -5   3      551.61      567.90     20.63 o
  10  -5   3      359.34      381.11     16.03 o
  11  -5   3       95.37       82.62      7.76 o
  12  -5   3      240.47      232.87     13.67 o
  -9  -4   3       26.14       22.18      5.98 o
  -8  -4   3      196.94      206.79     11.89 o
  -7  -4   3       19.16       18.54      3.10 o
  -6  -4   3       77.11       78.31      4.40 o
  -5  -4   3       32.73       30.84      3.36 o
  -4  -4   3     4211.47     4122.23     80.92 o
  -3  -4   3     6844.23     6729.41    130.41 o
  -2  -4   3      948.03     1046.34     21.69 o
  -1  -4   3     1387.90     1251.31     53.69 o
   0  -4   3     6700.32     6903.21    125.10 o
   1  -4   3      321.17      397.11     11.98 o
   2  -4   3     1628.14     1741.52     47.86 o
   4  -4   3     4076.35     3887.65     75.51 o
   5  -4   3     1000.55      941.34     19.35 o
   6  -4   3      631.24      589.26     12.82 o
   7  -4   3      368.92      372.49     14.08 o
   8  -4   3       17.40       18.10      3.96 o
   9  -4   3        1.81        3.45      3.56 o
  10  -4   3       11.93       15.69      5.06 o
  11  -4   3      787.02      787.45     28.15 o
  12  -4   3       59.04       49.53      7.70 o
 -10  -3   3        2.30        2.30      5.63 o
  -9  -3   3      205.84      230.86     12.93 o
  -8  -3   3     2067.19     2045.52     62.11 o
  -7  -3   3     1149.37     1150.30     24.86 o
  -6  -3   3      766.02      747.81     16.81 o
  -5  -3   3      172.01      185.25      5.92 o
  -4  -3   3     2597.04     2668.19     52.92 o
  -3  -3   3      176.01      153.39      4.68 o
  -2  -3   3      199.67      184.00      4.97 o
  -1  -3   3     4786.94     4627.10     89.64 o
   0  -3   3     3074.79     3058.97     59.47 o
   1  -3   3       36.21       34.13      2.36 o
   2  -3   3      397.73      436.44     12.93 o
   3  -3   3      125.09      127.19      3.66 o
   4  -3   3      532.95      652.08     13.70 o
   5  -3   3      639.60      691.66     14.64 o
   6  -3   3     3497.40     3480.85     68.13 o
   7  -3   3     3592.69     3643.52    104.34 o
   8  -3   3       93.52      107.10      7.30 o
   9  -3   3      434.15      480.80     18.67 o
  10  -3   3       34.84       29.13      5.34 o
  11  -3   3      168.35      139.28     10.57 o
 -10  -2   3       23.27       24.30      6.26 o
  -9  -2   3     1211.56     1236.13     40.16 o
  -8  -2   3      800.80      811.58     27.69 o
  -7  -2   3      239.05      222.07     10.97 o
  -6  -2   3     3477.13     3392.58     67.02 o
  -5  -2   3     1835.50     1827.24     36.88 o
  -4  -2   3      118.86      122.03      4.03 o
  -3  -2   3     1419.78     1474.33     29.59 o
  -2  -2   3      677.74      622.35     13.13 o
  -1  -2   3      418.62      377.46      8.26 o
   0  -2   3     7039.67     7291.34    194.55 o
   1  -2   3    10223.99     9900.52    264.88 o
   2  -2   3     1428.94     1389.02     38.09 o
   3  -2   3     2101.53     2248.62     44.05 o
   4  -2   3      187.35      216.43      5.47 o
   5  -2   3     2062.85     2174.75     43.07 o
   6  -2   3     1397.10     1480.35     30.04 o
   7  -2   3      568.47      586.87     20.17 o
   8  -2   3      405.65      422.71     16.26 o
   9  -2   3     1359.63     1333.00     42.06 o
  10  -2   3       52.62       45.51      6.49 o
  11  -2   3        2.97        0.00      4.54 o
 -11  -1   3       31.91       26.03      6.32 o
 -10  -1   3       39.80       41.02      6.67 o
  -9  -1   3       53.15       50.79      6.09 o
  -8  -1   3      254.08      284.07     13.10 o
  -7  -1   3     1474.95     1497.04     45.79 o
  -6  -1   3     2789.03     2725.13     54.04 o
  -5  -1   3      310.12      302.56      7.51 o
  -4  -1   3      115.90       77.81      2.90 o
  -3  -1   3     1766.35     1840.50     36.39 o
  -2  -1   3        7.59        9.23      1.01 o
  -1  -1   3     2352.25     2421.46     38.26 o
   0  -1   3       53.21       54.93      2.59 o
   1  -1   3      306.10      283.78      8.85 o
   2  -1   3      108.78      102.22      4.19 o
   3  -1   3      230.59      207.67      5.17 o
   4  -1   3     3256.09     3349.82     65.38 o
   5  -1   3      653.76      670.53     14.48 o
   6  -1   3       74.77       57.29      2.94 o
   7  -1   3       13.26       11.89      3.68 o
   8  -1   3      980.47      987.40     32.12 o
   9  -1   3      718.75      654.61     23.44 o
  10  -1   3       15.83       20.57      5.80 o
  11  -1   3       46.19       38.96      6.84 o
 -11   0   3      434.30      433.46     18.62 o
 -10   0   3      284.79      254.99     12.93 o
  -9   0   3        1.56        0.00      4.14 o
  -8   0   3      251.05      265.16     12.35 o
  -7   0   3      674.28      657.77     22.29 o
  -6   0   3      300.17      312.58      7.67 o
  -5   0   3     5746.08     5885.14    113.90 o
  -4   0   3     3798.73     3536.60     68.78 o
  -3   0   3       27.33       41.27      1.34 o
  -2   0   3       85.07       84.58      3.91 o
  -1   0   3     6653.85     6872.44    132.23 o
   0   0   3     3520.55     3564.69     95.72 o
   1   0   3      740.26      779.29     22.12 o
   2   0   3      229.50      207.37     20.71 o
   3   0   3    10396.23    10514.13    202.11 o
   4   0   3     1742.74     1642.72     32.98 o
   5   0   3        0.12        4.76      1.46 o
   6   0   3      530.58      538.86     12.46 o
   7   0   3        3.27        0.00      3.22 o
   8   0   3       69.50       70.33      6.44 o
   9   0   3        1.76        0.00      4.37 o
  10   0   3      433.13      435.35     18.16 o
 -12   1   3      177.39      156.51     11.20 o
 -11   1   3        7.33        6.21      5.00 o
 -10   1   3       52.52       66.42      7.07 o
  -9   1   3      163.91      171.68      9.83 o
  -8   1   3       23.35       23.33      4.25 o
  -7   1   3      221.76      236.21     10.40 o
  -6   1   3       12.70        4.36      1.09 o
  -5   1   3      803.81      766.84     15.93 o
  -4   1   3      358.43      318.33      5.66 o
  -3   1   3     3117.91     3096.09     60.13 o
  -2   1   3    15327.25    14148.74    793.48 o
  -1   1   3    65459.27    56724.93    858.01 o
   0   1   3      637.43      681.67     19.77 o
   1   1   3      738.94      770.38     22.18 o
   2   1   3     1831.43     1702.93    209.11 o
   3   1   3     4279.44     4311.67     83.81 o
   4   1   3      359.00      397.75      9.43 o
   5   1   3     2159.30     2227.74     44.65 o
   6   1   3      989.35     1004.85     21.61 o
   7   1   3        7.99        0.61      2.21 o
   8   1   3        4.08        9.60      4.42 o
   9   1   3      113.13      123.25      8.85 o
  10   1   3      201.51      218.91     12.24 o
 -12   2   3        0.80        0.00      4.94 o
 -11   2   3        8.17       12.81      5.11 o
 -10   2   3     1074.75     1066.06     35.05 o
  -9   2   3      569.12      555.84     20.28 o
  -8   2   3        0.95        0.46      3.28 o
  -7   2   3      417.81      388.81     14.48 o
  -6   2   3       18.49       21.66      4.25 o
  -5   2   3        7.26       13.18      1.10 o
  -4   2   3      186.67      190.41      3.81 o
  -3   2   3     1501.02     1370.95     21.49 o
  -2   2   3     8249.77     8183.69    123.90 o
  -1   2   3     6941.45     7572.79    137.30 o
   0   2   3      865.75      777.46     15.23 o
   1   2   3      568.01      545.67     11.66 o
   2   2   3       68.16       87.19      3.17 o
   3   2   3       33.89       26.33      8.30 o
   4   2   3     1815.49     1894.47     38.21 o
   5   2   3     1687.42     1714.06     35.08 o
   6   2   3       69.87       70.91      3.96 o
   7   2   3      604.32      597.10     14.50 o
   8   2   3      957.12      929.14     31.08 o
   9   2   3        1.05        0.46      4.65 o
 -12   3   3       73.12       73.20      8.33 o
 -11   3   3       30.51       32.69      5.86 o
 -10   3   3      367.95      370.25     15.80 o
  -9   3   3       18.66       12.35      4.31 o
  -8   3   3     1145.52     1167.48     23.85 o
  -7   3   3     3660.62     3644.36     68.70 o
  -6   3   3     1278.30     1375.58     26.96 o
  -5   3   3       93.47       91.67      2.52 o
  -4   3   3        3.38        6.17      1.09 o
  -3   3   3     2354.53     2301.40     35.58 o
  -2   3   3     1117.45     1144.33     18.12 o
  -1   3   3     4621.14     4650.65     84.99 o
   0   3   3     6743.56     7037.08    107.11 o
   1   3   3      220.34      222.19     12.32 o
   2   3   3      566.69      615.17     13.65 o
   3   3   3       49.90       58.01      3.11 o
   4   3   3      409.38      405.43     10.72 o
   5   3   3       16.38       19.31      3.62 o
   6   3   3      559.22      558.01     20.77 o
   7   3   3     1316.89     1346.45     29.09 o
 -12   4   3      447.58      428.86     18.33 o
 -11   4   3        9.63        8.43      3.01 o
 -10   4   3      126.32      127.42      8.59 o
  -9   4   3        9.83       12.42      2.61 o
  -8   4   3     2540.41     2618.62     57.54 o
  -7   4   3      319.74      351.72      8.76 o
  -6   4   3      889.50      897.50     18.32 o
  -5   4   3     5669.72     5819.10     88.72 o
  -4   4   3      422.67      433.58      7.66 o
  -3   4   3      993.47      960.52     16.39 o
  -2   4   3      812.88      813.86     16.23 o
  -1   4   3     1586.90     1594.13     30.31 o
   0   4   3      155.52      160.23      4.74 o
   1   4   3     3049.37     3191.69     99.37 o
   2   4   3     5392.92     5549.08    150.36 o
   3   4   3     1854.71     1913.89     54.53 o
   4   4   3       29.00       26.49      3.79 o
   5   4   3       22.15       25.28      4.02 o
   6   4   3       72.59       62.57      5.98 o
   7   4   3      231.98      220.58     10.69 o
 -12   5   3      146.79      151.79      6.54 o
 -11   5   3       17.69       19.72      3.05 o
 -10   5   3      107.18      111.62      5.47 o
  -9   5   3      140.32      155.05      5.78 o
  -8   5   3       17.38       21.72      3.16 o
  -7   5   3      730.75      765.07     16.33 o
  -6   5   3     5228.74     5315.32     99.23 o
  -5   5   3     1251.72     1254.38     20.21 o
  -4   5   3      467.04      485.95      8.92 o
  -3   5   3     2737.68     2743.94     51.12 o
  -2   5   3      165.24      180.70      5.13 o
  -1   5   3      846.62      868.29     17.64 o
   0   5   3      791.24      787.29     16.35 o
   1   5   3     3799.79     3861.80    106.07 o
   2   5   3     1058.93     1031.52     31.26 o
   3   5   3       35.50       40.22      4.71 o
   4   5   3     2525.83     2657.67     75.10 o
   5   5   3      562.31      587.21     20.45 o
   6   5   3        5.02       10.63      4.42 o
   7   5   3        4.22        6.95      4.83 o
 -12   6   3        2.66        1.35      4.40 o
 -11   6   3      482.47      477.15     12.39 o
 -10   6   3       71.99       71.75      4.29 o
  -9   6   3       47.43       46.50      3.54 o
  -8   6   3       48.75       49.14      3.37 o
  -7   6   3      192.93      215.89      6.44 o
  -6   6   3      515.67      552.48     12.20 o
  -5   6   3     2685.79     2708.51     78.40 o
  -4   6   3     3096.73     2682.84    367.93 o
  -3   6   3     3189.35     3287.18     91.61 o
  -2   6   3      580.13      630.56     13.60 o
  -1   6   3      160.41      144.48      4.90 o
   0   6   3       84.40       93.33      4.28 o
   1   6   3        6.44        9.77      3.16 o
   2   6   3       36.59       39.88      4.65 o
   3   6   3      207.46      226.50     10.63 o
   4   6   3     1346.92     1351.90     41.08 o
   5   6   3       15.60       20.57      4.65 o
   6   6   3       25.90       24.36      5.23 o
 -12   7   3       43.91       42.98      4.42 o
 -11   7   3      299.57      292.70      9.05 o
 -10   7   3      197.65      208.27     13.76 o
  -9   7   3     1112.67     1173.50     33.27 o
  -8   7   3     1029.00     1014.92     29.02 o
  -7   7   3        0.62        0.00      2.70 o
  -6   7   3      125.36      128.88      6.72 o
  -5   7   3      174.30      173.48     10.28 o
  -4   7   3     1405.79     1427.55     28.10 o
  -3   7   3       51.40       54.27      3.08 o
  -2   7   3     1533.45     1480.84     29.25 o
  -1   7   3     1520.67     1456.83     28.97 o
   0   7   3       96.71      105.49      6.95 o
   1   7   3        1.79       14.59      3.79 o
   2   7   3      388.55      401.62     15.69 o
   3   7   3      498.86      503.72     19.02 o
   4   7   3        5.45        3.33      4.31 o
   5   7   3      260.67      252.41     12.76 o
 -12   8   3       27.12       20.51      4.88 o
 -11   8   3       24.46       16.38      4.88 o
 -10   8   3      450.20      443.85     15.92 o
  -9   8   3      617.32      585.66     19.19 o
  -8   8   3       66.76       63.38      5.46 o
  -7   8   3      442.33      415.18     14.36 o
  -6   8   3      581.17      601.06     18.96 o
  -5   8   3       10.38        3.47      2.44 o
  -4   8   3        0.31        2.76      2.04 o
  -3   8   3       67.95       68.02      6.84 o
  -2   8   3      593.86      583.46     13.43 o
  -1   8   3      249.43      239.54      9.68 o
   0   8   3      135.03      147.15      8.62 o
   1   8   3      295.01      286.83     12.87 o
   2   8   3        0.93        2.87      4.25 o
   3   8   3        4.46        0.75      4.48 o
   4   8   3       86.74       87.62      7.99 o
 -11   9   3      128.48      138.76      9.42 o
 -10   9   3        6.59        3.96      4.14 o
  -9   9   3       16.94       15.00      4.31 o
  -8   9   3      178.08      186.28      9.54 o
  -7   9   3     1072.81     1072.38     30.97 o
  -6   9   3      466.82      482.35     16.32 o
  -5   9   3       52.77       56.55      3.71 o
  -4   9   3      314.18      321.56      8.93 o
  -3   9   3        3.56        5.09      2.90 o
  -2   9   3      290.42      282.44      8.34 o
  -1   9   3      193.61      192.19      6.78 o
   0   9   3     1098.87     1023.71     32.98 o
   1   9   3      291.08      285.91     13.73 o
   2   9   3       21.15       11.95      4.94 o
 -11  10   3      106.51      101.81      8.22 o
 -10  10   3       32.74       24.19      5.23 o
  -9  10   3       75.49       66.02      6.26 o
  -8  10   3      173.05      172.66      9.42 o
  -7  10   3      115.52      100.95      7.12 o
  -6  10   3      323.00      341.24     13.27 o
  -5  10   3       85.57       92.32      4.75 o
  -4  10   3      145.48      149.08      9.45 o
  -3  10   3        4.82        4.41      2.66 o
  -2  10   3        0.11        0.00      2.57 o
  -1  10   3      238.85      233.56     12.24 o
   0  10   3      116.52      104.80      8.50 o
 -10  11   3      161.99      153.81      9.48 o
  -9  11   3        9.44       14.54      5.11 o
  -8  11   3       13.13        6.44      4.60 o
  -7  11   3        4.68        1.09      4.37 o
  -6  11   3      708.75      703.90     22.75 o
  -5  11   3      369.17      377.52     10.72 o
  -4  11   3        0.04        2.10      2.87 o
  -3  11   3      258.32      249.13      8.57 o
  -2  11   3      116.51      121.28      6.92 o
  -7  12   3       85.78       77.91      7.30 o
  -6  12   3        0.28        0.00      4.94 o
   3 -13   4      313.56      320.67     15.05 o
   4 -13   4      187.94      185.36     10.74 o
   5 -13   4        0.07        0.00      4.08 o
   7 -13   4       78.85       85.73      7.07 o
   1 -12   4        1.88        2.93      4.48 o
   2 -12   4       81.28       92.16      7.99 o
   3 -12   4      151.36      161.57     10.17 o
   4 -12   4       45.35       47.80      5.69 o
   5 -12   4      786.78      774.29     25.86 o
   6 -12   4      537.29      559.98     18.39 o
   7 -12   4       34.18       48.26      5.63 o
   8 -12   4       17.09       10.28      4.71 o
   9 -12   4       15.99       12.70      4.71 o
  -1 -11   4        0.50        0.00      4.42 o
   0 -11   4      293.35      283.78     13.50 o
   1 -11   4      400.00      430.47     17.52 o
   2 -11   4       39.07       37.46      5.63 o
   3 -11   4       11.69       11.32      4.19 o
   4 -11   4      516.10      460.63     16.95 o
   5 -11   4      428.59      437.69     10.82 o
   6 -11   4       20.60       16.20      4.08 o
   7 -11   4      576.11      554.57     18.10 o
   8 -11   4      633.13      659.38     21.32 o
   9 -11   4       83.28       64.29      6.49 o
  10 -11   4        0.71        0.00      4.08 o
  -3 -10   4       24.78       26.03      5.52 o
  -2 -10   4        4.19        5.00      4.31 o
  -1 -10   4      367.15      352.10     15.05 o
   0 -10   4     1294.34     1212.80     37.81 o
   1 -10   4      629.10      571.58     20.34 o
   2 -10   4       33.78       31.37      4.83 o
   3 -10   4       87.80       78.20      6.32 o
   4 -10   4       45.10       45.58      4.74 o
   5 -10   4      499.61      491.37     11.49 o
   6 -10   4      504.27      517.69     16.78 o
   7 -10   4     1336.33     1318.12     36.60 o
   8 -10   4      231.23      235.23     10.34 o
   9 -10   4       26.03       18.90      4.48 o
  10 -10   4      115.11      106.07      7.99 o
  11 -10   4        5.84        8.45      5.34 o
  -4  -9   4      126.79      131.52      9.14 o
  -3  -9   4        2.55        2.24      4.08 o
  -2  -9   4        1.57        1.95      3.91 o
  -1  -9   4      112.57      129.68      8.16 o
   0  -9   4      209.28      195.18      9.65 o
   1  -9   4        2.20        1.90      2.99 o
   2  -9   4     1596.91     1524.28     44.64 o
   3  -9   4      714.95      694.73     14.79 o
   4  -9   4      404.67      378.37      9.17 o
   5  -9   4      116.77      110.46      4.68 o
   6  -9   4      611.60      600.71     13.53 o
   7  -9   4        4.68        3.40      2.36 o
   8  -9   4       31.50       37.81      4.88 o
   9  -9   4      139.41      165.36      9.65 o
  10  -9   4      299.72      315.32     14.42 o
  11  -9   4        4.90       13.33      5.57 o
  -5  -8   4      423.04      455.92     17.87 o
  -4  -8   4       20.18       20.40      4.54 o
  -3  -8   4      881.42      906.15     29.25 o
  -2  -8   4      120.41      133.01      8.10 o
  -1  -8   4       47.04       44.41      4.71 o
   0  -8   4       73.34       67.57      5.29 o
   1  -8   4      208.44      210.75      9.42 o
   2  -8   4     1496.98     1509.45     29.15 o
   3  -8   4      190.43      204.81      5.77 o
   4  -8   4     2335.28     2353.05     44.32 o
   5  -8   4     1186.04     1142.02     23.03 o
   6  -8   4       85.72       84.58      5.80 o
   7  -8   4      106.07      101.24      6.78 o
   8  -8   4      773.48      718.73     24.25 o
   9  -8   4      329.18      358.93     15.05 o
  10  -8   4        3.85        2.18      4.60 o
  11  -8   4      194.80      184.61     11.09 o
  12  -8   4      348.10      363.99     17.18 o
  -6  -7   4        1.01        3.50      4.14 o
  -5  -7   4       38.08       36.20      5.23 o
  -4  -7   4     1164.23     1159.19     35.57 o
  -3  -7   4     1784.05     1687.11     49.30 o
  -2  -7   4      147.15      157.39      6.75 o
  -1  -7   4      121.22      120.00      4.64 o
   0  -7   4       88.08       77.80      5.46 o
   1  -7   4      686.66      707.50     18.70 o
   2  -7   4       90.53       72.12      3.06 o
   3  -7   4     2790.08     2745.51     51.17 o
   4  -7   4     4389.41     4409.36    119.51 o
   5  -7   4      635.38      635.54     14.06 o
   6  -7   4      111.42      114.14      4.24 o
   7  -7   4      505.94      503.72     17.70 o
   8  -7   4       14.56       17.70      4.02 o
   9  -7   4        6.57        7.35      4.25 o
  10  -7   4      136.71      144.68      9.88 o
  11  -7   4      521.68      490.91     19.94 o
  12  -7   4       35.20       20.74      6.03 o
  -7  -6   4      228.23      253.21     12.07 o
  -6  -6   4       27.21       33.46      3.61 o
  -5  -6   4        3.39        3.39      2.52 o
  -4  -6   4     1234.17     1213.43     26.08 o
  -3  -6   4      379.76      416.22     14.88 o
  -2  -6   4     2279.99     2261.33     63.55 o
  -1  -6   4     3131.00     3108.32     61.45 o
   0  -6   4      704.90      701.97     14.02 o
   1  -6   4       67.12       61.43      2.57 o
   2  -6   4      210.93      197.18      6.52 o
   3  -6   4     1387.89     1404.08     39.76 o
   5  -6   4      732.57      787.10     16.81 o
   6  -6   4     7793.53     7750.13    149.80 o
   7  -6   4     1479.79     1522.84     45.91 o
   8  -6   4       34.08       27.98      4.77 o
   9  -6   4      217.01      217.53     11.43 o
  10  -6   4      138.29      139.68      9.94 o
  11  -6   4      231.42      209.66     12.12 o
  12  -6   4       75.64       82.68      8.62 o
  -8  -5   4       62.72       66.59      7.64 o
  -7  -5   4       63.58       70.17      4.55 o
  -6  -5   4      389.22      400.28     10.97 o
  -5  -5   4       15.27       12.07      2.59 o
  -4  -5   4       56.15       48.04      3.09 o
  -3  -5   4      447.04      469.63     11.37 o
  -2  -5   4     2135.64     2151.50     43.17 o
  -1  -5   4       30.17       17.63      1.79 o
   0  -5   4     3485.05     3639.81     66.68 o
   1  -5   4     3266.95     3157.95     58.01 o
   2  -5   4     1096.71     1158.04     33.04 o
   3  -5   4      238.33      253.61      8.91 o
   4  -5   4      327.71      321.81      7.74 o
   5  -5   4     3879.26     4026.96     78.51 o
   6  -5   4     1076.48     1109.30     23.00 o
   7  -5   4      140.22      141.57      8.04 o
   8  -5   4      839.87      883.80     29.07 o
   9  -5   4     1360.12     1408.44     44.24 o
  10  -5   4       25.70       25.57      5.75 o
  11  -5   4       17.59       29.36      6.09 o
  12  -5   4      106.39      111.35      9.54 o
  -9  -4   4       94.90       91.82      8.73 o
  -8  -4   4      175.82      210.06     11.72 o
  -7  -4   4     1833.88     1845.64     38.59 o
  -6  -4   4     2196.13     2194.66     44.80 o
  -5  -4   4      870.41      844.93     24.59 o
  -4  -4   4     4024.23     3958.81     77.83 o
  -3  -4   4        3.74        6.45      2.30 o
  -2  -4   4        0.49        3.73      1.33 o
  -1  -4   4     1675.47     1726.74     34.60 o
   0  -4   4    11361.71    12040.85    321.07 o
   1  -4   4     4285.84     4440.50    119.74 o
   2  -4   4      823.27      812.73     23.44 o
   3  -4   4      162.75      118.02      4.94 o
   4  -4   4       32.00       20.97      1.64 o
   5  -4   4      485.82      491.71     11.06 o
   6  -4   4        2.79        1.49      1.38 o
   7  -4   4      741.65      745.27     24.65 o
   8  -4   4      170.94      185.30     10.11 o
   9  -4   4        0.67        0.00      4.02 o
  10  -4   4      476.61      492.18     19.59 o
  11  -4   4      121.54      117.84      9.54 o
 -10  -3   4       26.96       13.96      5.98 o
  -9  -3   4        0.04        0.00      4.65 o
  -8  -3   4      775.31      782.51     27.35 o
  -7  -3   4      295.65      286.88     12.87 o
  -6  -3   4      177.69      172.59      5.94 o
  -5  -3   4     4765.72     4708.54     92.23 o
  -4  -3   4     3411.27     3125.01     61.69 o
  -3  -3   4      488.10      462.69     10.61 o
  -2  -3   4       76.28      100.81      3.52 o
  -1  -3   4       11.53        8.91      1.29 o
   0  -3   4      379.85      400.53     12.53 o
   1  -3   4        8.97        8.45      1.49 o
   2  -3   4     8808.80     8891.58    237.18 o
   3  -3   4     2775.72     2691.51     73.09 o
   4  -3   4      335.75      462.84     10.35 o
   5  -3   4        3.21        8.33      3.22 o
   6  -3   4        7.01       11.09      2.04 o
   7  -3   4      397.86      379.04     14.54 o
   8  -3   4      432.09      435.06     17.06 o
   9  -3   4      490.74      501.14     19.31 o
  10  -3   4      619.35      610.42     22.93 o
  11  -3   4      143.94      135.25     10.17 o
 -10  -2   4      347.62      354.91     16.49 o
  -9  -2   4      418.15      429.26     17.93 o
  -8  -2   4        7.16        2.07      3.85 o
  -7  -2   4      300.92      284.47     12.58 o
  -6  -2   4      887.46      888.74     19.35 o
  -5  -2   4     3330.03     3203.92     63.20 o
  -4  -2   4        1.09        0.00      1.21 o
  -3  -2   4     2560.97     2546.37     50.20 o
  -2  -2   4     3454.83     3472.22     67.67 o
  -1  -2   4        3.24        3.93      1.06 o
   0  -2   4      173.51      177.54      6.49 o
   1  -2   4      537.23      556.36     16.38 o
   2  -2   4     2265.79     2255.87     61.42 o
   3  -2   4      175.02      174.34      5.52 o
   4  -2   4     1031.45     1028.83     21.24 o
   5  -2   4     4040.68     4042.60     78.99 o
   6  -2   4      956.62      992.32     27.03 o
   7  -2   4      370.84      390.19     15.05 o
   8  -2   4       67.82       61.42      5.98 o
   9  -2   4      128.93      142.95      9.88 o
  10  -2   4      429.34      422.54     17.87 o
  11  -2   4        0.72        1.32      5.00 o
 -11  -1   4      302.35      302.68     15.69 o
 -10  -1   4      704.11      744.87     27.18 o
  -9  -1   4        7.48        7.30      4.65 o
  -8  -1   4      282.59      284.07     13.16 o
  -7  -1   4        2.27        8.56      3.79 o
  -6  -1   4      145.22      153.31      5.06 o
  -5  -1   4      417.06      491.65     11.23 o
  -4  -1   4     1732.88     1813.67     29.11 o
  -3  -1   4     2226.23     2097.53     41.48 o
  -2  -1   4      174.87      165.97      4.41 o
  -1  -1   4       23.02       11.29      1.15 o
   1  -1   4      434.55      425.58     12.93 o
   2  -1   4      113.72      115.78      4.88 o
   3  -1   4       56.73       56.16      2.65 o
   4  -1   4     4703.97     4672.84     90.88 o
   5  -1   4      988.46      937.82     19.85 o
   6  -1   4       44.32       47.81      8.16 o
   7  -1   4        8.16        9.48      3.56 o
   8  -1   4      387.02      390.99     15.86 o
   9  -1   4        1.57        0.00      4.08 o
  10  -1   4       24.73       23.44      5.57 o
 -11   0   4       47.97       43.55      7.18 o
 -10   0   4       25.20       23.79      5.23 o
  -9   0   4      155.21      139.74      9.08 o
  -8   0   4      483.70      467.47     17.75 o
  -7   0   4      909.65      900.06     29.19 o
  -6   0   4       68.79       90.72     11.18 o
  -5   0   4      377.84      396.29      6.13 o
  -4   0   4      939.62      961.87     15.39 o
  -3   0   4       94.11      101.69      4.08 o
  -2   0   4     2069.38     2119.43     32.67 o
  -1   0   4     6960.80     6767.11    130.34 o
   0   0   4       40.03       17.24      1.78 o
   1   0   4      436.31      430.07     13.27 o
   2   0   4      135.68      126.75      5.52 o
   3   0   4        1.83        8.05      6.95 o
   4   0   4      786.09      803.74     17.17 o
   5   0   4       92.77       89.17      6.55 o
   6   0   4      524.68      520.05     12.39 o
   7   0   4     1870.57     1972.49     40.35 o
   8   0   4      311.52      315.84     14.08 o
   9   0   4       67.49       62.17      6.61 o
  10   0   4       37.99       38.96      6.89 o
 -11   1   4        0.17        0.00      4.42 o
 -10   1   4       27.31       19.42      5.40 o
  -9   1   4      305.41      336.98     14.48 o
  -8   1   4      585.17      572.50     20.40 o
  -7   1   4       36.99       46.82      2.75 o
  -6   1   4     4713.22     4959.85     75.74 o
  -5   1   4     4801.25     5023.59     76.67 o
  -4   1   4       49.41       52.65      1.82 o
  -3   1   4     1105.94      821.68     28.21 o
  -2   1   4      320.28      438.56      7.47 o
  -1   1   4    10795.84    11135.20    201.45 o
   0   1   4     1699.15     1819.26     50.33 o
   1   1   4     1071.74      992.91     28.50 o
   2   1   4     7043.51     6858.36    132.33 o
   3   1   4      874.08      927.79     19.85 o
   4   1   4       48.92       53.64      2.92 o
   5   1   4       28.22       33.26      2.68 o
   6   1   4      955.10      978.51     21.35 o
   7   1   4       13.65       25.65      3.59 o
   8   1   4      410.71      424.20     17.18 o
   9   1   4      773.01      818.93     28.90 o
 -12   2   4        3.50        1.03      5.40 o
 -11   2   4      303.72      310.10     15.05 o
 -10   2   4       98.85      102.50      8.16 o
  -9   2   4       89.25       82.13     15.00 o
  -8   2   4       61.67       66.13      5.92 o
  -7   2   4     1862.98     1817.94     53.89 o
  -6   2   4     5411.20     5483.33    106.30 o
  -5   2   4     1605.69     1662.21     26.20 o
  -4   2   4     3056.07     3042.93     46.81 o
  -3   2   4      165.17      160.27      4.40 o
  -2   2   4      988.83     1055.47     16.89 o
  -1   2   4     1561.79     1619.57     30.55 o
   0   2   4     2041.90     2157.74     59.58 o
   1   2   4     4535.76     4594.52     89.19 o
   2   2   4     1767.56     1836.31     36.76 o
   3   2   4      105.36      123.59      6.21 o
   4   2   4     2099.72     2087.64    107.04 o
   5   2   4      121.53      125.43      5.08 o
   6   2   4       23.17       21.61      2.86 o
   7   2   4      177.44      196.49     10.89 o
   8   2   4      734.91      759.58     26.72 o
 -12   3   4      234.34      256.83     13.67 o
 -11   3   4     1432.70     1380.46     44.30 o
 -10   3   4       35.30       36.56      3.35 o
  -9   3   4      206.20      208.46      6.67 o
  -8   3   4       17.51       15.99      2.40 o
  -7   3   4     1310.90     1409.78     32.23 o
  -6   3   4      630.46      670.93     14.19 o
  -5   3   4     1597.06     1548.44     24.50 o
  -4   3   4     5819.37     5717.33     87.28 o
  -3   3   4      761.02      797.52     13.12 o
  -2   3   4       95.96       90.99      4.98 o
  -1   3   4      682.68      637.99     13.59 o
   0   3   4      389.01      429.66     14.19 o
   1   3   4      920.64     1007.14     20.86 o
   2   3   4      244.95      238.06      6.42 o
   3   3   4     4667.55     4740.11     92.72 o
   4   3   4     1906.07     1943.16     39.62 o
   5   3   4      285.87      206.44      9.31 o
   6   3   4       86.09       76.71      6.21 o
   7   3   4      185.95      185.30     10.11 o
 -12   4   4      481.78      508.03     20.80 o
 -11   4   4       63.98       65.19      4.14 o
 -10   4   4      954.20      974.55     22.78 o
  -9   4   4     1817.08     1866.38     37.01 o
  -8   4   4      419.54      418.87     12.01 o
  -7   4   4      170.35      169.84     14.13 o
  -6   4   4      353.78      324.59      7.95 o
  -5   4   4     5242.71     5143.44     78.74 o
  -4   4   4      746.68      726.81     12.22 o
  -3   4   4     2590.91     2697.99     41.79 o
  -2   4   4     4225.12     4130.06     76.04 o
  -1   4   4      294.47      259.66      7.73 o
   0   4   4      177.11      189.95      8.16 o
   1   4   4       24.09       14.88      2.93 o
   2   4   4      441.93      431.79     15.17 o
   3   4   4      644.09      701.66     22.75 o
   4   4   4      470.93      482.29     17.18 o
   5   4   4      857.20      871.16     27.75 o
   6   4   4      462.32      528.20     19.19 o
   7   4   4       31.99       31.26      5.57 o
 -12   5   4       16.97       15.56      3.64 o
 -11   5   4      443.03      460.76     12.12 o
 -10   5   4      518.18      535.22     13.13 o
  -9   5   4      800.47      826.96     18.14 o
  -8   5   4        0.25        0.05      1.99 o
  -7   5   4      639.30      653.84     14.32 o
  -6   5   4      399.39      405.88      9.53 o
  -5   5   4      145.82      148.88      3.74 o
  -4   5   4      462.73      481.84     10.40 o
  -3   5   4     1990.63     1949.95     37.11 o
  -2   5   4     1990.41     2086.18     39.65 o
  -1   5   4      215.44      214.26      9.51 o
   0   5   4     3080.09     2981.21     82.74 o
   1   5   4     1189.08     1166.61     34.99 o
   2   5   4       18.56       22.18      3.73 o
   3   5   4        3.75        1.21      3.39 o
   4   5   4      840.27      885.12     28.44 o
   5   5   4      529.85      552.85     20.17 o
   6   5   4       79.50       79.18      7.35 o
 -12   6   4        7.86        7.21      3.38 o
 -11   6   4      611.92      605.19     14.86 o
 -10   6   4      108.98      125.06      9.94 o
  -9   6   4      626.61      628.76     14.54 o
  -8   6   4     1075.23     1078.55     22.48 o
  -7   6   4     1608.28     1571.27     42.17 o
  -6   6   4       28.39       34.36      3.62 o
  -5   6   4       79.98       67.83      3.91 o
  -4   6   4       49.40       47.62      2.76 o
  -3   6   4       75.73       80.85      3.82 o
  -2   6   4      131.52      127.97      4.81 o
  -1   6   4      805.91      765.94     16.38 o
   0   6   4     1451.44     1403.96     41.66 o
   1   6   4        6.92       18.04      4.02 o
   2   6   4       60.43       62.34      5.63 o
   3   6   4      190.25      185.41     10.11 o
   4   6   4        0.29        2.47      3.96 o
   5   6   4        3.85        0.00      4.37 o
 -12   7   4      212.78      233.75      8.21 o
 -11   7   4        5.55       13.50      4.19 o
 -10   7   4       49.33       54.01      5.40 o
  -9   7   4      188.32      178.52      8.91 o
  -8   7   4      204.50      210.06      9.48 o
  -7   7   4      167.41      168.58      8.04 o
  -6   7   4      852.48      836.52     24.36 o
  -5   7   4     1964.27     1992.78     52.52 o
  -4   7   4      862.78      873.75     18.36 o
  -3   7   4      104.91       90.05      8.39 o
  -2   7   4       83.05       90.14     12.12 o
  -1   7   4      118.10      103.27      4.69 o
   0   7   4      332.56      304.98     12.81 o
   1   7   4       16.85       19.19      4.25 o
   2   7   4      214.47      203.68     10.69 o
   3   7   4      285.25      301.48     13.67 o
   4   7   4        7.35        5.34      4.60 o
 -12   8   4       17.34       12.41      4.65 o
 -11   8   4      286.11      293.32     12.70 o
 -10   8   4      120.07      149.27      9.19 o
  -9   8   4        5.44        0.63      3.73 o
  -8   8   4       31.16       24.53      4.25 o
  -7   8   4      147.80      151.57      8.16 o
  -6   8   4      980.40     1029.74     29.59 o
  -5   8   4      230.31      243.96      7.29 o
  -4   8   4      171.49      167.53      5.91 o
  -3   8   4      382.89      382.47     16.38 o
  -2   8   4      124.14      116.04      5.21 o
  -1   8   4        5.70        6.32      2.58 o
   0   8   4       44.56       54.18      5.98 o
   1   8   4      273.63      253.96     12.30 o
   2   8   4      703.65      681.27     24.30 o
   3   8   4        4.44        6.21      5.06 o
 -11   9   4      459.82      511.71     18.62 o
 -10   9   4      421.82      438.51     16.38 o
  -9   9   4      110.50      112.56      7.76 o
  -8   9   4       19.39       20.40      4.54 o
  -7   9   4        5.57        5.40      3.73 o
  -6   9   4       83.45       76.53      6.09 o
  -5   9   4       22.37       17.98      2.88 o
  -4   9   4      383.06      381.31     10.23 o
  -3   9   4      487.49      492.41     12.36 o
  -2   9   4       10.20       11.75      3.28 o
  -1   9   4      232.67      221.04     11.43 o
   0   9   4      231.65      221.90     11.84 o
   1   9   4       16.42       20.68      5.29 o
 -10  10   4        8.79       12.24      5.00 o
  -9  10   4       70.69       80.15      7.35 o
  -8  10   4      240.69      271.43     12.35 o
  -7  10   4       21.58       24.99      5.34 o
  -6  10   4      166.38      177.14      9.42 o
  -5  10   4      109.44      104.10      5.28 o
  -4  10   4       96.83       99.64      8.47 o
  -3  10   4        0.54        1.26      2.86 o
  -2  10   4      596.64      586.71     14.63 o
  -1  10   4      538.42      509.76     20.22 o
   0  10   4      195.84      180.41     11.20 o
  -9  11   4      254.28      235.52     11.89 o
  -8  11   4      124.04      129.05      9.08 o
  -7  11   4      139.11      163.69      9.77 o
  -6  11   4      178.68      212.02     11.38 o
  -5  11   4        0.36        0.00      4.54 o
  -4  11   4       22.01       20.09      3.82 o
  -3  11   4      106.94      105.50      5.70 o
   4 -13   5        5.67        4.14      4.48 o
   5 -13   5        4.08        2.82      4.42 o
   1 -12   5      157.78      170.24     10.97 o
   2 -12   5      315.77      348.13     15.34 o
   3 -12   5        9.14        6.95      4.25 o
   4 -12   5       15.50       17.06      4.48 o
   5 -12   5        8.60        4.83      4.31 o
   7 -12   5        3.68        5.11      3.73 o
   8 -12   5       97.35       95.09      6.95 o
   9 -12   5      487.97      476.72     17.64 o
  -1 -11   5       10.64       10.74      4.77 o
   0 -11   5       16.30        5.98      4.48 o
   1 -11   5      274.35      297.17     13.62 o
   2 -11   5       56.37       65.79      6.49 o
   3 -11   5      226.82      212.76     10.51 o
   4 -11   5      430.94      424.55     16.09 o
   5 -11   5       82.84       69.24      5.98 o
   6 -11   5       31.63       30.97      4.42 o
   7 -11   5       41.20       43.67      4.94 o
   8 -11   5      444.04      431.79     15.80 o
   9 -11   5      222.16      227.76     11.03 o
  10 -11   5        4.91       10.86      4.88 o
  -3 -10   5      110.93      113.76      8.96 o
  -2 -10   5       53.49       43.32      5.92 o
  -1 -10   5      582.45      565.95     20.97 o
   0 -10   5        3.38        0.00      3.73 o
   1 -10   5       60.28       62.46      5.92 o
   2 -10   5      184.11      172.60      9.08 o
   3 -10   5     1417.47     1409.82     42.12 o
   4 -10   5     1423.66     1402.70     41.54 o
   5 -10   5      236.58      222.25      6.70 o
   6 -10   5      104.49      106.41      6.89 o
   7 -10   5       40.92       50.73      5.23 o
   8 -10   5      119.08      136.69      8.16 o
   9 -10   5        3.67        0.00      4.14 o
  10 -10   5      179.88      176.28     10.92 o
  11 -10   5      337.26      335.26     16.03 o
  -4  -9   5       78.91       83.37      7.41 o
  -3  -9   5      219.75      215.87     11.15 o
  -2  -9   5     1789.03     1790.99     53.09 o
  -1  -9   5      500.46      503.32     18.50 o
   0  -9   5       24.46       20.40      4.14 o
   1  -9   5       66.24       68.37      5.80 o
   2  -9   5      303.84      273.90     11.43 o
   3  -9   5      239.97      249.82     10.63 o
   4  -9   5     1269.35     1188.92     23.76 o
   5  -9   5      118.53      123.60      3.95 o
   6  -9   5     1208.47     1227.11     25.17 o
   7  -9   5       37.57       29.36      4.65 o
   8  -9   5       10.66        8.27      4.19 o
   9  -9   5        3.49        3.62      4.37 o
  10  -9   5      198.71      176.85     11.15 o
  11  -9   5        0.13        0.00      4.83 o
  -5  -8   5       21.25       14.19      5.06 o
  -4  -8   5       13.35       19.08      4.54 o
  -3  -8   5      740.81      770.15     25.57 o
  -2  -8   5      995.87      956.83     30.28 o
  -1  -8   5       34.81       30.68      4.54 o
   0  -8   5      358.85      360.89     13.85 o
   1  -8   5     1326.24     1359.95     40.10 o
   2  -8   5        0.58        0.00      2.59 o
   3  -8   5      354.25      354.14      8.41 o
   4  -8   5       29.20       34.26      2.50 o
   5  -8   5      378.79      386.56      9.66 o
   6  -8   5      203.18      213.58      6.53 o
   7  -8   5      375.26      363.99     14.31 o
   8  -8   5      607.28      608.81     21.60 o
   9  -8   5      115.16      122.84      8.79 o
  10  -8   5       19.56       14.54      5.06 o
  11  -8   5       19.06       25.86      6.44 o
  -6  -7   5      222.94      260.45     12.18 o
  -5  -7   5       52.12       65.16      6.03 o
  -4  -7   5        2.50        0.65      2.43 o
  -3  -7   5      132.97       66.02      5.23 o
  -1  -7   5      871.21      738.82     68.92 o
   0  -7   5     1949.16     1880.97     53.61 o
   1  -7   5      309.25      281.88     10.86 o
   2  -7   5      407.19      429.38      9.44 o
   3  -7   5     1522.95     1506.52     28.97 o
   4  -7   5        9.79        6.09      2.53 o
   5  -7   5       15.52        8.69      3.25 o
   6  -7   5      691.78      715.47     15.88 o
   7  -7   5     4260.47     3957.81    113.19 o
   8  -7   5      805.00      819.05     27.41 o
   9  -7   5      139.47      148.18      9.14 o
  10  -7   5      365.53      379.33     16.83 o
  11  -7   5        7.50       11.09      5.92 o
  -7  -6   5       89.04       87.76      6.55 o
  -6  -6   5       42.52       43.99      4.00 o
  -5  -6   5      874.53      868.02     19.91 o
  -4  -6   5     1792.10     1738.50     36.24 o
  -3  -6   5     1129.42     1131.59     24.33 o
  -2  -6   5       36.29       43.54      5.69 o
  -1  -6   5      209.97      205.04      6.49 o
   0  -6   5      646.82      658.40     20.80 o
   1  -6   5      891.18      910.17     17.83 o
   2  -6   5     3595.29     3760.15    102.50 o
   3  -6   5     1533.67     1578.17     44.53 o
   4  -6   5      131.53      132.73      4.28 o
   5  -6   5       61.32       60.29      3.17 o
   6  -6   5       44.73       45.02      2.82 o
   7  -6   5      295.09      275.97     11.84 o
   8  -6   5        6.13        7.07      3.73 o
   9  -6   5      394.30      418.52     16.95 o
  10  -6   5      743.19      782.79     27.75 o
  11  -6   5       68.49       84.46      8.68 o
  -8  -5   5       16.25       20.57      6.03 o
  -7  -5   5       27.59       16.47      3.13 o
  -6  -5   5      867.39      882.19     20.16 o
  -5  -5   5      116.94      115.59      7.96 o
  -4  -5   5        1.20        9.28      6.18 o
  -3  -5   5     2792.69     2759.86     59.70 o
  -2  -5   5     2187.85     2248.60     45.18 o
  -1  -5   5      199.78      193.72      5.67 o
   0  -5   5      485.43      473.08      9.69 o
   1  -5   5     3081.15     3096.81     84.75 o
   2  -5   5     4126.02     4131.56    111.93 o
   3  -5   5        5.96        2.18      1.67 o
   4  -5   5     3369.39     3413.40     92.68 o
   5  -5   5     3811.18     3901.39     76.44 o
   6  -5   5       57.63       59.66      3.23 o
   7  -5   5        0.67        0.00      3.05 o
   8  -5   5       35.29       34.13      4.94 o
   9  -5   5      465.95      511.08     19.94 o
  10  -5   5       44.58       51.19      6.67 o
  11  -5   5       78.13       85.15      8.45 o
  -9  -4   5       36.48       44.36      7.24 o
  -8  -4   5       35.42       42.92      6.67 o
  -7  -4   5       17.57       13.10      4.88 o
  -6  -4   5        1.13        0.00      2.19 o
  -5  -4   5       42.79       43.63      5.72 o
  -4  -4   5     2996.07     2972.01     59.11 o
  -3  -4   5     4342.85     4260.00     83.48 o
  -2  -4   5      496.45      522.83     12.00 o
  -1  -4   5     5730.73     6242.19    120.97 o
   0  -4   5     2487.90     2705.07     74.23 o
   1  -4   5      112.57      128.65      5.69 o
   2  -4   5       43.45       44.36      3.33 o
   3  -4   5      695.12      686.27     20.34 o
   4  -4   5     1078.56     1032.97     21.51 o
   5  -4   5      602.48      632.55     14.02 o
   6  -4   5      329.48      330.01      8.41 o
   7  -4   5       91.17       99.80      6.89 o
   8  -4   5      570.62      585.72     21.09 o
   9  -4   5        0.38        2.87      4.48 o
  10  -4   5       25.28       18.27      5.40 o
  11  -4   5      345.61      367.90     17.41 o
 -10  -3   5        8.32        8.85      5.86 o
  -9  -3   5      773.30      810.26     28.96 o
  -8  -3   5      899.05      877.31     30.34 o
  -7  -3   5      306.19      276.94     12.76 o
  -6  -3   5        0.25        1.02      1.98 o
  -5  -3   5        7.87       10.10      2.56 o
  -4  -3   5     3780.88     3794.65     74.50 o
  -3  -3   5      117.37      121.89      4.23 o
  -2  -3   5     1935.76     1882.92     37.72 o
  -1  -3   5    12945.80    12953.09    248.71 o
   0  -3   5     2391.32     2419.05     66.25 o
   1  -3   5        3.79       14.42      2.07 o
   2  -3   5       47.64       47.40      3.22 o
   3  -3   5     1003.33      992.74     28.44 o
   4  -3   5      218.15      188.32      5.32 o
   5  -3   5      180.66      178.48      5.34 o
   6  -3   5     3219.64     3349.48     66.15 o
   7  -3   5       47.21       47.98      5.00 o
   8  -3   5      630.91      647.54     23.21 o
   9  -3   5       73.47       77.34      7.47 o
  10  -3   5       25.11       29.94      6.38 o
  11  -3   5       88.90       81.01      8.85 o
 -10  -2   5       54.50       50.22      7.47 o
  -9  -2   5      581.60      583.53     22.52 o
  -8  -2   5       15.03        5.46      4.14 o
  -7  -2   5      257.24      250.91     11.72 o
  -6  -2   5     1207.79     1140.39     24.26 o
  -5  -2   5      119.96      119.85      5.72 o
  -4  -2   5      376.26      377.83      9.14 o
  -3  -2   5      749.29      755.89     16.19 o
  -2  -2   5     1949.72     1840.94     36.74 o
  -1  -2   5     2046.51     1976.42     39.22 o
   0  -2   5      544.34      547.33     16.55 o
   1  -2   5     2583.34     2480.47     67.74 o
   2  -2   5     2214.87     2177.45     59.70 o
   3  -2   5      471.73      508.26     15.69 o
   4  -2   5       69.14       68.73      3.25 o
   5  -2   5     1326.35     1336.50     27.59 o
   6  -2   5     1333.92     1328.13     27.67 o
   7  -2   5       62.75       54.93      5.63 o
   8  -2   5     2367.32     2452.43     72.97 o
   9  -2   5      634.88      619.10     22.98 o
  10  -2   5       30.24       25.68      5.86 o
 -11  -1   5      179.81      172.60     12.12 o
 -10  -1   5       51.10       46.66      7.12 o
  -9  -1   5      143.27      135.54      9.65 o
  -8  -1   5      184.76      183.46     10.46 o
  -7  -1   5     1433.18     1454.87     44.82 o
  -6  -1   5     1683.27     1725.80     35.16 o
  -5  -1   5       89.77       99.73      3.85 o
  -4  -1   5       50.71       35.63      1.53 o
  -3  -1   5        0.75        1.46      1.09 o
  -2  -1   5      252.92      273.80      6.71 o
  -1  -1   5      263.46      259.89      6.52 o
   0  -1   5      464.11      382.95     12.12 o
   1  -1   5     1335.28     1254.74     35.34 o
   2  -1   5      457.92      502.40     15.57 o
   3  -1   5     1056.86     1023.54     21.30 o
   4  -1   5     3203.48     3180.68     62.65 o
   5  -1   5        6.42        1.47      3.28 o
   6  -1   5      132.71      130.27      4.90 o
   7  -1   5     1842.06     1894.76     57.00 o
   8  -1   5     1403.83     1389.48     43.72 o
   9  -1   5      163.39      173.86     11.09 o
  10  -1   5       38.12       29.19      6.61 o
 -11   0   5      417.13      391.28     17.58 o
 -10   0   5        2.79        3.68      4.83 o
  -9   0   5      296.92      298.09     14.02 o
  -8   0   5      261.90      266.89     12.58 o
  -7   0   5      143.82      128.07      7.76 o
  -6   0   5       15.28       12.23      2.50 o
  -5   0   5     1034.77      923.07     15.07 o
  -4   0   5     2840.67     2593.75     60.87 o
  -3   0   5      424.92      447.01      7.74 o
  -2   0   5       24.07       22.61      1.35 o
  -1   0   5      434.17      415.01     13.04 o
   0   0   5     3980.20     4116.67    111.12 o
   1   0   5      195.71      225.06      8.33 o
   2   0   5     2287.72     2116.77     58.61 o
   3   0   5     8703.33     8635.15    166.75 o
   4   0   5      908.81      852.55     18.37 o
   5   0   5       34.44       34.89      2.66 o
   6   0   5       69.43       95.70      4.46 o
   7   0   5      139.61      137.03      5.66 o
   8   0   5       15.45       10.11      4.42 o
   9   0   5       50.61       55.04      6.72 o
 -11   1   5        4.20        1.72      5.29 o
 -10   1   5      225.36      222.65     11.95 o
  -9   1   5      304.90      317.91     14.08 o
  -8   1   5       48.07       49.76      5.34 o
  -7   1   5       51.80       59.66      3.13 o
  -6   1   5        9.39       11.96      1.30 o
  -5   1   5     5049.37     5147.67     78.60 o
  -4   1   5      276.79      270.40      5.23 o
  -3   1   5     1690.22     1674.24     33.40 o
  -2   1   5    14293.18    14647.63    222.08 o
  -1   1   5     1948.57     2061.89     38.49 o
   0   1   5      834.73      964.47     28.04 o
   1   1   5     1020.98      953.21     27.87 o
   2   1   5     1698.55     1673.59     33.74 o
   3   1   5     2860.38     2870.35     59.78 o
   4   1   5      592.07      617.70     14.08 o
   5   1   5     2916.72     3005.78     59.97 o
   6   1   5     1011.68     1054.20     23.05 o
   7   1   5       52.50       42.08      7.30 o
   8   1   5       18.60        8.68      4.88 o
   9   1   5       35.18       37.63      6.21 o
 -12   2   5        1.32        1.84      5.63 o
 -11   2   5      310.56      286.88     14.48 o
 -10   2   5     1234.96     1195.68     38.73 o
  -9   2   5      113.75      109.46      7.87 o
  -8   2   5      227.84      229.85      8.93 o
  -7   2   5      758.49      728.73     15.51 o
  -6   2   5       99.35      111.83      5.69 o
  -5   2   5      115.77      133.35      5.95 o
  -4   2   5     1204.63     1189.18     19.10 o
  -3   2   5     8910.65     9025.23    137.08 o
  -2   2   5     9964.37    10408.55    157.75 o
  -1   2   5      244.76      220.30     10.14 o
   0   2   5     5070.70     5306.78    143.36 o
   1   2   5        2.50        1.44      1.95 o
   2   2   5        8.25       11.47      2.36 o
   3   2   5      456.28      327.73     11.66 o
   4   2   5     2231.25     1435.39     42.81 o
   5   2   5     1191.13     1239.30     26.50 o
   6   2   5      147.48      136.45      5.88 o
   7   2   5      929.08      988.49     22.47 o
 -12   3   5       11.27        2.18      5.57 o
 -11   3   5       77.97       73.43      7.87 o
 -10   3   5        6.33        9.48      4.77 o
  -9   3   5      300.84      263.29     45.76 o
  -8   3   5     2338.52     2389.43     46.20 o
  -7   3   5     1662.33     1573.33     36.89 o
  -6   3   5       88.26       84.39      3.68 o
  -5   3   5      207.63      199.72      4.40 o
  -4   3   5      604.52      639.39     10.99 o
  -3   3   5     2573.86     2759.02     42.80 o
  -2   3   5     1023.73      961.18     19.10 o
  -1   3   5     5233.64     5104.98     93.76 o
   0   3   5     1082.38     1010.84     29.99 o
   1   3   5       16.22       30.41      4.86 o
   2   3   5        8.72       14.37      1.96 o
   3   3   5       96.76      106.90      4.50 o
   4   3   5      257.54      271.54     11.49 o
   5   3   5      151.58      150.36      8.27 o
   6   3   5      653.42      734.18     24.59 o
   7   3   5      751.89      769.29     25.86 o
 -12   4   5      418.37      448.80     19.19 o
 -11   4   5       28.35       29.94      5.86 o
 -10   4   5       16.66       14.47      3.00 o
  -9   4   5     1388.53     1441.68     29.35 o
  -8   4   5     1565.44     1570.48     31.36 o
  -7   4   5       51.42       54.94      3.18 o
  -6   4   5     1786.10     1787.04     34.79 o
  -5   4   5     1790.17     1784.27     28.32 o
  -4   4   5      482.36      517.78     11.20 o
  -3   4   5      253.13      286.15      6.75 o
  -2   4   5      171.27      151.95      8.42 o
  -1   4   5     1050.54      976.14     19.74 o
   0   4   5      436.15      486.09     16.61 o
   1   4   5     2807.55     2911.00     81.13 o
   2   4   5     1225.59     1232.45     36.89 o
   3   4   5       23.14       20.34      3.85 o
   4   4   5        4.10        4.71      3.45 o
   5   4   5      479.80      481.14     18.04 o
   6   4   5      424.25      416.79     16.66 o
   7   4   5       53.14       53.84      6.72 o
 -12   5   5        4.37       12.70      5.17 o
 -11   5   5      181.71      193.36      7.20 o
 -10   5   5      391.71      404.63     10.82 o
  -9   5   5       33.52       33.29      4.80 o
  -8   5   5      167.67      153.35      6.46 o
  -7   5   5      944.10      966.67     20.17 o
  -6   5   5     1557.98     1524.22     30.08 o
  -5   5   5        4.62        4.44      1.64 o
  -4   5   5     1055.02     1008.91     20.33 o
  -3   5   5      703.07      655.72     14.10 o
  -2   5   5        1.35        0.00      1.69 o
  -1   5   5       33.74       35.43      2.71 o
   0   5   5     1307.48     1301.80     38.78 o
   1   5   5      752.12      746.37     24.25 o
   2   5   5      194.27      214.08     10.17 o
   3   5   5       76.91       72.11      6.21 o
   4   5   5      174.87      186.28     10.28 o
   5   5   5        1.18        3.28      4.48 o
   6   5   5        7.73        7.12      5.17 o
 -12   6   5      414.74      406.79     11.60 o
 -11   6   5      891.22      918.26     39.50 o
 -10   6   5        1.48        0.00      2.69 o
  -9   6   5       24.94       27.25      3.21 o
  -8   6   5        1.44        1.32      3.28 o
  -7   6   5      595.49      597.61     18.33 o
  -6   6   5      103.44       96.81      6.32 o
  -5   6   5     1599.77     1549.46     30.30 o
  -4   6   5     1428.67     1357.12     27.00 o
  -3   6   5      817.11      838.84     17.79 o
  -2   6   5       90.01       93.93      4.32 o
  -1   6   5      690.39      708.65     15.65 o
   0   6   5       82.27       94.11      6.72 o
   1   6   5       76.90       75.96      6.26 o
   2   6   5        6.53        7.93      4.02 o
   3   6   5      614.90      647.37     22.93 o
   4   6   5      697.60      699.60     24.59 o
   5   6   5        0.69        0.00      4.83 o
 -12   7   5      200.61      225.81     11.55 o
 -11   7   5      158.76      164.44      9.25 o
 -10   7   5      271.94      287.05     12.30 o
  -9   7   5      153.09      165.82      8.73 o
  -8   7   5       76.47       69.47      5.40 o
  -7   7   5       70.12       71.36      5.46 o
  -6   7   5       65.96       65.96      5.17 o
  -5   7   5      229.70      220.69      6.70 o
  -4   7   5      278.66      265.95     10.60 o
  -3   7   5      317.03      338.42     14.13 o
  -2   7   5      535.66      538.59     12.86 o
  -1   7   5      548.19      540.21     12.98 o
   0   7   5       62.83       61.71      6.32 o
   1   7   5      150.91      142.49      9.14 o
   2   7   5       57.90       60.33      6.49 o
   3   7   5       90.21       92.97      7.99 o
   4   7   5       11.24       10.00      5.57 o
 -11   8   5        0.70        2.24      4.65 o
 -10   8   5      400.76      429.61     16.09 o
  -9   8   5      183.66      171.62      9.02 o
  -8   8   5       13.52        6.03      3.85 o
  -7   8   5      323.86      318.37     12.41 o
  -6   8   5      309.56      312.22     12.12 o
  -5   8   5       23.17       22.10      2.86 o
  -4   8   5       84.08       78.83      4.26 o
  -3   8   5      803.43      792.16     29.56 o
  -2   8   5     1056.76     1062.12     22.64 o
  -1   8   5       90.46       72.91      6.67 o
   0   8   5       79.70       85.44      7.35 o
   1   8   5       97.29      101.87      8.33 o
   2   8   5       50.71       45.28      6.78 o
 -11   9   5        5.87        1.26      4.94 o
 -10   9   5       48.70       44.47      5.80 o
  -9   9   5        0.37        0.00      4.14 o
  -8   9   5      190.78      207.30     10.28 o
  -7   9   5      861.07      913.11     27.52 o
  -6   9   5      215.40      218.34     10.51 o
  -5   9   5      101.06       88.29      4.73 o
  -4   9   5       37.22       33.83      3.59 o
  -3   9   5        3.60        3.47      2.80 o
  -2   9   5        0.64        4.59      3.04 o
  -1   9   5      315.40      342.96     15.63 o
   0   9   5      272.87      282.80     14.19 o
   1   9   5       40.90       38.15      6.61 o
  -9  10   5       11.93       13.16      5.06 o
  -8  10   5      240.77      247.06     11.72 o
  -7  10   5       42.43       40.74      5.92 o
  -6  10   5      126.01      145.19      8.96 o
  -5  10   5      334.86      344.95     10.16 o
  -4  10   5      370.93      359.49     10.42 o
  -3  10   5        5.01        1.39      3.11 o
  -2  10   5        4.25        7.26      3.30 o
  -1  10   5       33.01       35.05      6.44 o
  -7  11   5      176.93      164.90     10.05 o
  -6  11   5      807.27      847.95     27.06 o
  -5  11   5      156.78      181.97     10.86 o
   4 -13   6       58.83       53.09      6.44 o
   5 -13   6        0.57        2.64      4.54 o
   1 -12   6        1.26        2.64      4.54 o
   2 -12   6       77.65       65.04      6.84 o
   3 -12   6       47.81       47.00      6.26 o
   4 -12   6      123.12      145.88      9.02 o
   5 -12   6      575.73      587.78     21.09 o
   8 -12   6        8.62        5.52      4.14 o
  -1 -11   6       22.36       15.63      5.06 o
   0 -11   6      397.06      403.06     16.78 o
   1 -11   6      243.62      247.35     12.18 o
   2 -11   6       35.57       29.99      5.34 o
   3 -11   6        6.90        9.88      4.19 o
   4 -11   6      363.79      369.28     14.77 o
   5 -11   6      611.91      641.56     21.78 o
   6 -11   6       34.67       33.73      4.48 o
   7 -11   6      565.06      557.56     18.50 o
   8 -11   6      419.71      456.32     16.55 o
   9 -11   6        2.04        2.87      4.71 o
  -3 -10   6       79.68       82.34      7.70 o
  -2 -10   6       81.79       70.79      6.95 o
  -1 -10   6      799.49      753.03     25.91 o
   0 -10   6     1298.29     1240.32     38.61 o
   1 -10   6       53.86       55.27      5.98 o
   2 -10   6      382.70      364.62     14.48 o
   3 -10   6        5.27        6.49      3.56 o
   4 -10   6      280.42      279.07     11.95 o
   5 -10   6       13.88       18.11      2.56 o
   6 -10   6      606.22      633.35     19.65 o
   7 -10   6      801.02      846.67     18.87 o
   8 -10   6       61.53       63.09      6.38 o
   9 -10   6       61.22       51.08      6.49 o
  10 -10   6       41.78       44.47      6.78 o
  -4  -9   6        0.43        0.00      4.25 o
  -3  -9   6       20.64       31.72      5.63 o
  -2  -9   6        9.82        6.44      4.31 o
  -1  -9   6      959.52      952.98     30.68 o
   0  -9   6      390.87      314.69     13.16 o
   1  -9   6     1165.94     1176.03     35.91 o
   2  -9   6     2065.00     2001.40     57.51 o
   3  -9   6      659.23      684.43     22.41 o
   4  -9   6       64.11       59.36      3.24 o
   5  -9   6       72.71       77.16      7.92 o
   6  -9   6      899.49      924.48     29.76 o
   7  -9   6       56.14       51.77      5.69 o
   8  -9   6       23.95       29.19      4.83 o
   9  -9   6      804.82      812.61     28.04 o
  10  -9   6      220.03      221.78     12.47 o
  11  -9   6        7.81        0.00      5.80 o
  -5  -8   6       71.19       73.54      6.95 o
  -4  -8   6      157.44      193.63     10.28 o
  -3  -8   6      554.14      577.04     20.57 o
  -2  -8   6        1.67        0.92      3.45 o
  -1  -8   6       39.57       38.67      4.65 o
   0  -8   6      323.22      336.58     13.22 o
   1  -8   6     1724.83     1727.27     49.99 o
   2  -8   6       27.44       31.83      4.02 o
   3  -8   6      709.66      727.60     15.24 o
   4  -8   6       58.61       62.28      4.83 o
   5  -8   6       22.60       24.46      2.12 o
   6  -8   6       26.81       30.01      3.22 o
   7  -8   6      526.08      515.10     18.73 o
   8  -8   6      204.53      210.18     10.97 o
   9  -8   6       14.12       23.38      5.00 o
  10  -8   6       17.70       22.01      5.98 o
  11  -8   6      336.11      356.58     17.12 o
  -6  -7   6       23.33       22.52      4.83 o
  -5  -7   6       74.48       61.26      4.48 o
  -4  -7   6     1560.90     1592.84     33.89 o
  -3  -7   6     1366.91     1338.58     28.74 o
  -2  -7   6       10.80        8.56      2.40 o
  -1  -7   6       96.02       97.95      5.72 o
   0  -7   6        9.60       10.63      3.16 o
   1  -7   6      237.58      252.01     10.28 o
   2  -7   6      733.14      764.85     19.13 o
   3  -7   6     3567.64     3701.20    101.41 o
   4  -7   6      297.64      307.51     11.38 o
   5  -7   6       10.87        8.75      3.30 o
   6  -7   6      628.41      647.86     14.90 o
   7  -7   6      482.27      453.28     17.06 o
   8  -7   6       21.85       20.74      4.54 o
   9  -7   6        0.05        0.00      4.37 o
  10  -7   6      306.22      324.29     15.28 o
  11  -7   6      310.73      313.49     16.09 o
  -7  -6   6       17.42       14.71      5.69 o
  -6  -6   6        0.07        0.00      2.79 o
  -5  -6   6      600.55      612.90     15.19 o
  -4  -6   6      494.04      477.26     12.26 o
  -3  -6   6      533.02      548.58     13.36 o
  -2  -6   6     1220.37     1264.65     26.79 o
  -1  -6   6     1143.13     1148.47     24.39 o
   0  -6   6      195.54      197.48      8.62 o
   1  -6   6        3.87        0.00      2.07 o
   2  -6   6      276.74      295.96     11.03 o
   3  -6   6      170.25      151.05      6.89 o
   4  -6   6      115.04      120.31      6.09 o
   5  -6   6     1409.94     1425.29     30.31 o
   6  -6   6     3069.30     3139.82     62.36 o
   7  -6   6      597.96      568.54     20.40 o
   8  -6   6      146.29      129.39      8.39 o
   9  -6   6       14.38       22.64      5.17 o
  10  -6   6      177.27      194.66     11.72 o
  11  -6   6        0.76        0.00      5.29 o
  -8  -5   6        3.02        0.17      5.00 o
  -7  -5   6      259.16      246.26     12.99 o
  -6  -5   6      134.05      152.18      6.20 o
  -5  -5   6       12.29       10.35      3.76 o
  -4  -5   6      262.44      248.47     15.34 o
  -3  -5   6     1076.42     1055.84     22.78 o
  -2  -5   6     1371.71     1412.75     29.42 o
  -1  -5   6      197.91      199.23      6.11 o
   0  -5   6     1318.56     1205.16     35.05 o
   1  -5   6     2688.92     2511.79     69.47 o
   2  -5   6      314.46      306.53     15.37 o
   3  -5   6       25.03       21.09      2.70 o
   4  -5   6       55.36       62.97      4.42 o
   5  -5   6     1577.27     1594.37     32.63 o
   6  -5   6      797.61      810.49     17.84 o
   7  -5   6       37.56       38.38      4.83 o
   8  -5   6     1206.29     1244.06     39.53 o
   9  -5   6      316.36      349.63     15.69 o
  10  -5   6        2.49        0.06      4.77 o
  11  -5   6        6.29        0.00      5.80 o
  -9  -4   6       15.43        5.75      5.57 o
  -8  -4   6      408.90      412.14     17.87 o
  -7  -4   6     1028.13      997.57     33.38 o
  -6  -4   6      156.75      156.05      6.08 o
  -5  -4   6     1619.57     1644.09     34.23 o
  -4  -4   6      218.42      204.10     10.92 o
  -3  -4   6        0.95        1.23      1.70 o
  -2  -4   6      107.55      123.40      6.32 o
  -1  -4   6     1601.45     1612.17     32.87 o
   0  -4   6     2528.08     2428.99     67.11 o
   1  -4   6     2319.34     2329.13     64.35 o
   2  -4   6       32.18       39.01      3.22 o
   3  -4   6     1016.93      930.17     27.23 o
   4  -4   6      248.18      266.26      9.65 o
   5  -4   6      360.44      349.92      8.87 o
   6  -4   6      238.32      245.50      7.14 o
   7  -4   6      728.55      727.12     24.82 o
   8  -4   6      671.42      639.61     22.93 o
   9  -4   6        1.67        0.00      4.65 o
  10  -4   6      191.30      193.17     12.24 o
  11  -4   6        2.54        4.71      6.15 o
  -9  -3   6        2.67        2.64      5.34 o
  -8  -3   6      246.63      217.07     11.78 o
  -7  -3   6        0.97        0.00      3.68 o
  -6  -3   6      212.41      203.22      6.74 o
  -5  -3   6     4642.28     4664.33     91.58 o
  -4  -3   6     1612.29     1589.39     32.71 o
  -3  -3   6      182.90      178.70      5.60 o
  -2  -3   6      625.12      670.29     14.79 o
  -1  -3   6       14.63       37.83      6.70 o
   0  -3   6     1485.99     1492.16     42.06 o
   1  -3   6       59.41       52.17      3.68 o
   2  -3   6     4256.05     4308.93    116.70 o
   3  -3   6      127.36       81.93      4.54 o
   4  -3   6       75.02       69.05      3.53 o
   6  -3   6      340.31      324.43      8.67 o
   7  -3   6      539.07      508.44     18.73 o
   8  -3   6      148.93      139.85      9.37 o
   9  -3   6      484.50      486.55     19.59 o
  10  -3   6      746.97      756.25     27.98 o
 -10  -2   6      557.73      574.74     22.98 o
  -9  -2   6      441.54      431.79     18.62 o
  -8  -2   6        0.81        0.00      3.96 o
  -7  -2   6      200.04      206.67     10.57 o
  -6  -2   6     1269.78     1237.86     26.24 o
  -5  -2   6     3935.17     3749.87     87.33 o
  -4  -2   6       36.58       40.76      4.14 o
  -3  -2   6      386.55      322.37      8.07 o
  -2  -2   6     1111.11     1045.05     21.76 o
  -1  -2   6      175.09      184.28      5.22 o
   0  -2   6       47.85       54.12      3.68 o
   1  -2   6      917.62      915.98     26.66 o
   2  -2   6     2130.75     2160.55     59.76 o
   3  -2   6       20.92       31.54      3.16 o
   4  -2   6     1534.48     1537.52     31.52 o
   5  -2   6     2582.14     2538.43     50.84 o
   6  -2   6      312.99      326.05      8.80 o
   7  -2   6       78.48       77.28      6.61 o
   8  -2   6       87.27       82.97      7.58 o
   9  -2   6      462.44      448.51     18.96 o
  10  -2   6       95.04       91.99      8.73 o
 -10  -1   6      640.17      665.35     25.11 o
  -9  -1   6       17.77       12.07      5.06 o
  -8  -1   6      160.90      163.06      9.71 o
  -7  -1   6      103.66      101.01      7.47 o
  -6  -1   6       89.01       95.44      4.21 o
  -5  -1   6        4.13        2.85      2.99 o
  -4  -1   6     1444.05     1326.99     27.28 o
  -3  -1   6     3738.50     3609.54     55.42 o
  -2  -1   6      154.01      148.48      4.52 o
  -1  -1   6     3441.11     3563.65     96.76 o
   0  -1   6     1594.25     1540.02     43.21 o
   1  -1   6      674.50      670.52     20.22 o
   2  -1   6     1428.62     1504.97     42.58 o
   3  -1   6     2143.89     2117.40     58.95 o
   4  -1   6     5402.75     5419.26    139.22 o
   5  -1   6     1071.66     1089.01     23.26 o
   6  -1   6      193.50      181.18      6.26 o
   7  -1   6      370.75      415.36     16.61 o
   8  -1   6      237.80      235.34     12.47 o
   9  -1   6        3.73        3.62      5.29 o
 -11   0   6       83.04       76.65      8.16 o
 -10   0   6       40.77       37.23      6.15 o
  -9   0   6      611.31      604.22     22.47 o
  -8   0   6     1296.82     1335.13     42.06 o
  -7   0   6      338.80      318.71     13.39 o
  -6   0   6       34.09       38.40      2.61 o
  -5   0   6      519.58      548.89     16.48 o
  -4   0   6     2244.85     2215.34     34.52 o
  -3   0   6       17.11       13.34      1.18 o
  -2   0   6     4055.83     4125.32     63.17 o
  -1   0   6     4725.04     4593.22    124.11 o
   0   0   6      367.95      347.73     11.78 o
   1   0   6        3.11        5.98      2.01 o
   2   0   6      638.34      662.94     20.51 o
   3   0   6      221.93      206.58      6.11 o
   4   0   6      349.55      336.04      8.85 o
   5   0   6       26.12       29.22      2.84 o
   6   0   6     1048.92     1044.44     22.87 o
   7   0   6     1199.97     1200.02     26.25 o
   8   0   6       45.85       40.39      6.26 o
   9   0   6      152.99      172.54     11.43 o
 -11   1   6       67.64       57.00      7.18 o
 -10   1   6      335.76      315.32     14.71 o
  -9   1   6     1093.63     1142.47     37.17 o
  -8   1   6      104.35      103.42      7.58 o
  -7   1   6      603.60      618.01     21.49 o
  -6   1   6     2251.29     2287.13     41.85 o
  -5   1   6      135.46      137.68      3.52 o
  -4   1   6        6.83        2.84      1.53 o
  -3   1   6     1080.56     1132.13     23.35 o
  -2   1   6     2803.58     2666.21     41.38 o
  -1   1   6     4304.29     4383.10    118.82 o
   0   1   6     3222.74     3497.58     95.55 o
   1   1   6     4263.80     4064.27    110.72 o
   2   1   6     1766.05     1864.10     37.68 o
   3   1   6       77.52       87.67      4.04 o
   4   1   6       77.69       89.78      5.63 o
   5   1   6      161.34      173.71      6.38 o
   6   1   6      369.44      384.31     10.55 o
   7   1   6       37.76       36.27      3.79 o
   8   1   6      261.68      314.75     14.82 o
 -11   2   6       22.95       22.98      6.21 o
 -10   2   6        9.07        9.83      4.77 o
  -9   2   6       67.47       75.90      6.72 o
  -8   2   6      242.02      251.78     11.61 o
  -7   2   6     2018.13     2033.20     56.97 o
  -6   2   6     2274.27     2245.06     35.30 o
  -5   2   6      107.64      119.02      4.26 o
  -4   2   6     1884.13     1809.64     34.73 o
  -3   2   6     2892.56     2927.00     45.46 o
  -2   2   6     6860.83     7034.32    128.21 o
  -1   2   6       35.86       24.99      3.10 o
   0   2   6     2523.52     2487.37     69.12 o
   1   2   6     1947.42     2042.25     57.63 o
   2   2   6      327.23      348.22     11.89 o
   3   2   6      261.35      273.32     11.20 o
   4   2   6      925.84      918.05     28.50 o
   5   2   6       57.36       67.85      9.65 o
   6   2   6        8.08        6.69      3.59 o
   7   2   6      285.00      295.44     13.22 o
 -12   3   6      487.23      494.13     20.57 o
 -11   3   6      528.84      545.38     21.32 o
 -10   3   6       39.51       37.23      5.63 o
  -9   3   6        0.35        0.00      3.96 o
  -8   3   6      497.75      500.22     18.50 o
  -7   3   6      652.20      628.00     13.90 o
  -6   3   6      340.77      351.35      6.97 o
  -5   3   6     2493.39     2414.46     37.90 o
  -4   3   6     3111.21     2996.84     46.61 o
  -3   3   6     1093.34     1038.41     17.14 o
  -2   3   6      102.37      104.36      4.04 o
  -1   3   6       24.40       27.06      3.39 o
   0   3   6      592.89      577.10     18.85 o
   1   3   6      103.11      109.35      4.22 o
   2   3   6     1081.24     1130.01     34.01 o
   3   3   6     1016.91     1079.33     33.10 o
   4   3   6       10.12       11.66      3.62 o
   5   3   6      233.33      236.44     11.03 o
   6   3   6       24.28       25.45      5.11 o
   7   3   6        3.26        0.00      4.54 o
 -12   4   6      305.61      312.91     15.28 o
 -11   4   6        2.33        7.93      5.17 o
 -10   4   6      531.10      541.30     20.40 o
  -9   4   6      709.91      764.42     17.02 o
  -8   4   6       54.96       55.55      3.51 o
  -7   4   6        1.54        1.76      2.00 o
  -6   4   6      200.46      218.20      6.27 o
  -5   4   6     1632.88     1586.21     25.54 o
  -4   4   6       71.35       76.65      2.90 o
  -3   4   6      315.05      332.05     14.59 o
  -2   4   6     2059.25     2075.64     55.56 o
  -1   4   6      474.58      505.41     11.60 o
   0   4   6       22.05       12.30      3.16 o
   1   4   6       59.01       58.78      5.34 o
   2   4   6      329.76      354.05     13.90 o
   3   4   6      514.36      539.81     19.19 o
   4   4   6      144.96      152.15      9.31 o
   5   4   6      315.39      333.71     14.31 o
   6   4   6      291.14      303.60     14.02 o
 -12   5   6        0.12        0.00      5.29 o
 -11   5   6      229.84      249.88     13.10 o
 -10   5   6      395.47      415.87     14.42 o
  -9   5   6      151.89      184.14      6.55 o
  -8   5   6      301.40      317.55      8.59 o
  -7   5   6      130.24      142.21      5.26 o
  -6   5   6       11.55       15.80      3.16 o
  -5   5   6        0.28        0.41      1.50 o
  -4   5   6     1033.45     1000.60     20.45 o
  -3   5   6     2086.50     1985.43     38.24 o
  -2   5   6      489.29      499.13     11.69 o
  -1   5   6      762.13      765.27     24.76 o
   0   5   6     1628.60     1567.25     46.25 o
   1   5   6      159.48      152.03      8.85 o
   2   5   6       31.45       36.54      5.23 o
   3   5   6      123.89      137.55      9.08 o
   4   5   6      551.65      558.19     20.68 o
   5   5   6      300.63      308.89     14.19 o
 -11   6   6       22.26       24.03      3.94 o
 -10   6   6       78.33       63.03      6.03 o
  -9   6   6       62.71       59.18      5.46 o
  -8   6   6      501.36      526.82     17.06 o
  -7   6   6      549.81      545.61     17.47 o
  -6   6   6        2.57        1.61      2.82 o
  -5   6   6       43.62       49.56      3.15 o
  -4   6   6       89.85       80.16      4.02 o
  -3   6   6      144.70      145.63      5.39 o
  -2   6   6       12.75       15.33      2.58 o
  -1   6   6     1456.44     1444.75     43.38 o
   0   6   6     1470.57     1529.22     45.91 o
   1   6   6       80.41       75.84      6.84 o
   2   6   6       31.83       26.20      5.29 o
   3   6   6      334.52      343.65     15.11 o
   4   6   6       49.21       44.99      6.38 o
 -11   7   6       97.03      100.66      7.64 o
 -10   7   6        0.52        0.00      3.45 o
  -9   7   6      155.18      168.98      9.31 o
  -8   7   6      381.79      416.39     14.94 o
  -7   7   6        0.50        0.92      3.56 o
  -6   7   6      799.32      824.28     24.59 o
  -5   7   6      571.81      579.72     13.46 o
  -4   7   6      294.00      288.28      8.29 o
  -3   7   6      250.15      244.07      7.53 o
  -2   7   6      209.30      216.09     18.19 o
  -1   7   6      528.55      531.59     19.59 o
   0   7   6        0.52        3.85      4.02 o
   1   7   6      208.92      219.60     11.61 o
   2   7   6      210.79      205.58     11.49 o
   3   7   6      210.97      231.78     12.64 o
 -11   8   6      118.73      113.76      8.10 o
 -10   8   6       78.88       91.53      7.12 o
  -9   8   6       10.44        5.86      4.14 o
  -8   8   6       19.61        8.45      4.37 o
  -7   8   6       83.80       92.97      6.89 o
  -6   8   6      847.96      850.94     25.63 o
  -5   8   6      517.57      500.17     13.13 o
  -4   8   6        1.65        4.95      2.66 o
  -3   8   6      196.36      203.51      7.22 o
  -2   8   6       70.78       65.34      4.47 o
  -1   8   6       59.10       60.73      6.55 o
   0   8   6      209.37      207.02     11.84 o
   1   8   6      501.95      498.38     20.17 o
 -10   9   6       93.62      106.81      8.22 o
  -9   9   6       11.50        3.73      4.42 o
  -8   9   6       59.88       63.15      6.38 o
  -7   9   6       31.53       36.03      5.75 o
  -6   9   6      118.98      102.27      7.24 o
  -5   9   6       59.59       61.38      4.25 o
  -4   9   6      524.63      529.66     13.57 o
  -3   9   6      568.67      569.24     14.30 o
  -2   9   6        2.50        0.00      4.19 o
  -1   9   6       83.57       90.84      8.56 o
   0   9   6        8.56        6.55      5.52 o
  -8  10   6      189.85      212.02     11.09 o
  -7  10   6        1.94        0.46      4.71 o
  -6  10   6        4.42        5.00      4.83 o
  -5  10   6       37.91       47.63      6.44 o
  -4  10   6      144.30      143.52      8.59 o
  -3  10   6       19.02       19.78      4.10 o
   1 -12   7      441.32      424.84     17.81 o
   2 -12   7      153.28      169.44     10.74 o
   3 -12   7        0.67        3.10      4.25 o
   4 -12   7       31.61       28.15      5.40 o
   5 -12   7       16.34       15.57      4.54 o
   8 -12   7      132.64      128.88      9.02 o
  -1 -11   7       22.18       17.18      5.11 o
   0 -11   7      236.60      238.22     12.58 o
   1 -11   7      476.03      473.22     18.62 o
   2 -11   7       62.95       78.77      7.18 o
   3 -11   7      406.64      409.55     16.20 o
   4 -11   7      499.35      535.84     19.59 o
   5 -11   7       29.63       27.06      4.88 o
   7 -11   7       93.05       89.63      6.72 o
   8 -11   7      173.27      158.29      9.71 o
  -3 -10   7       53.42       64.01      7.18 o
  -2 -10   7       65.10       57.00      6.89 o
  -1 -10   7       15.15       23.73      5.17 o
   0 -10   7      114.41      123.59      8.39 o
   1 -10   7        0.06        0.46      3.56 o
   2 -10   7      771.40      736.60     24.76 o
   3 -10   7     1748.18     1699.69     50.10 o
   4 -10   7      131.78      130.77      7.87 o
   5 -10   7      135.32      136.92      8.10 o
   6 -10   7      421.20      443.77     11.39 o
   7 -10   7        0.16        0.00      3.91 o
   8 -10   7       25.64       17.64      5.29 o
   9 -10   7      105.71       93.88      8.22 o
  10 -10   7      458.11      474.88     19.94 o
  -4  -9   7       58.49       58.26      6.55 o
  -3  -9   7      136.93      142.61      9.19 o
  -2  -9   7      910.56      922.36     30.16 o
  -1  -9   7      762.56      752.57     25.34 o
   0  -9   7      320.88      274.93     12.18 o
   1  -9   7       28.70       25.11      4.42 o
   2  -9   7      637.62      653.06     22.12 o
   3  -9   7      406.60      402.77     15.11 o
   4  -9   7       41.35       42.69      4.60 o
   5  -9   7     1874.06     1882.63     38.11 o
   6  -9   7      529.90      597.67     21.26 o
   7  -9   7       16.56       16.26      4.71 o
   8  -9   7        4.63        6.49      4.65 o
   9  -9   7        8.68        7.93      4.71 o
  10  -9   7       21.42       22.75      5.75 o
  -5  -8   7       20.17       20.80      5.29 o
  -4  -8   7       76.53       71.88      6.61 o
  -3  -8   7     1500.95     1495.46     32.19 o
  -2  -8   7      697.49      704.94     16.82 o
  -1  -8   7        2.26        2.99      3.22 o
   0  -8   7      572.54      611.74     20.86 o
   1  -8   7      465.94      500.97     17.64 o
   2  -8   7       37.78       39.70      4.48 o
   3  -8   7      302.30      290.04     11.55 o
   4  -8   7      213.69      186.00      6.09 o
   5  -8   7     1544.26     1555.30     44.87 o
   6  -8   7      111.14      120.27      6.35 o
   7  -8   7      531.53      556.47     20.22 o
   8  -8   7      145.07      166.28     10.23 o
   9  -8   7        8.52       14.25      4.94 o
  10  -8   7        3.90        2.93      4.94 o
  -6  -7   7       36.08       35.61      4.08 o
  -5  -7   7       11.43       13.67      3.71 o
  -4  -7   7       70.42       71.08      4.50 o
  -3  -7   7      104.50       91.99      4.79 o
  -2  -7   7      131.59      133.37      5.67 o
  -1  -7   7      484.50      528.03     18.33 o
   0  -7   7      813.28      839.91     26.43 o
   1  -7   7      118.16      117.27      6.89 o
   2  -7   7     1423.69     1413.56     41.25 o
   3  -7   7     1088.80     1081.11     22.81 o
   4  -7   7        2.31        4.83      2.53 o
   5  -7   7      133.92      138.70      6.84 o
   6  -7   7     1360.88     1406.50     29.68 o
   7  -7   7     1238.25     1260.95     39.82 o
   8  -7   7        7.49        6.67      4.14 o
   9  -7   7       62.73       56.65      6.67 o
  10  -7   7       59.72       74.87      7.93 o
  -7  -6   7        5.46        9.19      5.46 o
  -6  -6   7      403.38      406.29     12.99 o
  -5  -6   7     1047.62     1040.30     38.58 o
  -4  -6   7      299.08      282.91      9.45 o
  -3  -6   7        2.43        4.70      2.47 o
  -2  -6   7      165.33      166.95      5.93 o
  -1  -6   7      644.63      680.86     21.95 o
   1  -6   7     1164.43     1149.48     34.01 o
   2  -6   7     4009.79     4015.95    109.86 o
   3  -6   7     1030.45     1045.60     31.03 o
   4  -6   7        7.96        9.71      2.82 o
   6  -6   7      378.54      376.40      9.96 o
   7  -6   7      217.51      215.69     10.92 o
   8  -6   7       97.09       85.21      7.18 o
   9  -6   7      743.96      802.79     28.44 o
  10  -6   7      207.05      206.44     12.81 o
  -8  -5   7       82.05       88.14      8.85 o
  -7  -5   7       96.21      111.75      8.73 o
  -6  -5   7      364.00      369.21     10.56 o
  -5  -5   7      141.61      147.04      5.95 o
  -4  -5   7        7.29        7.72      2.40 o
  -3  -5   7      901.24      872.73     19.51 o
  -2  -5   7      253.09      272.69      7.83 o
  -1  -5   7      204.26      214.77      9.08 o
   0  -5   7       78.42       87.79      5.69 o
   1  -5   7     1894.81     1945.89     54.81 o
   2  -5   7     1076.25     1056.63     31.20 o
   3  -5   7       46.77       45.74      3.96 o
   4  -5   7     1620.80     1668.66     47.40 o
   5  -5   7     1038.55     1052.78     22.64 o
   6  -5   7        0.41        0.00      1.93 o
   7  -5   7      214.03      223.91     11.03 o
   8  -5   7      323.75      338.65     15.05 o
   9  -5   7      584.21      577.90     22.12 o
  10  -5   7       13.87        7.99      5.86 o
  -9  -4   7        8.31        8.16      5.92 o
  -8  -4   7       72.30       62.34      7.30 o
  -7  -4   7        1.74        3.22      4.71 o
  -6  -4   7      109.16      109.68     13.88 o
  -5  -4   7       27.25       28.28      4.83 o
  -4  -4   7     1800.41     1755.44     36.27 o
  -3  -4   7     1711.82     1702.29     35.08 o
  -2  -4   7      239.24      299.71      8.16 o
  -1  -4   7     2149.23     2245.41     44.33 o
   0  -4   7        3.26        0.00      2.01 o
   1  -4   7       93.89      101.70      5.57 o
   2  -4   7       93.13       80.15      5.11 o
   3  -4   7      660.56      679.14     21.09 o
   4  -4   7     3618.66     3553.54     97.16 o
   5  -4   7      457.75      461.58     11.26 o
   6  -4   7       99.89      104.90      4.73 o
   7  -4   7      258.61      244.71     11.61 o
   8  -4   7      116.76      117.50      8.62 o
   9  -4   7       67.53       60.96      7.35 o
  10  -4   7      347.58      389.10     18.10 o
  -9  -3   7      811.89      856.34     30.80 o
  -8  -3   7      542.10      527.97     20.68 o
  -7  -3   7       30.55       31.49      5.23 o
  -6  -3   7     1250.04     1215.15     26.77 o
  -5  -3   7        3.79        2.59      2.18 o
  -4  -3   7     1712.94     1605.14     43.38 o
  -3  -3   7       49.11       54.85      3.38 o
  -2  -3   7     3164.55     3198.93     63.28 o
  -1  -3   7     7159.11     7388.79    198.57 o
   0  -3   7      656.69      652.65     20.17 o
   1  -3   7       12.21       12.35      2.41 o
   2  -3   7      311.92      331.58     11.72 o
   3  -3   7     2679.97     2620.44     72.40 o
   4  -3   7      613.13      576.12     18.33 o
   5  -3   7      786.16      787.95     17.63 o
   6  -3   7     1300.71     1321.59     28.09 o
   7  -3   7        2.11        1.55      3.56 o
   8  -3   7        3.58        9.19      4.77 o
   9  -3   7       55.13       60.27      7.18 o
  10  -3   7      105.64      108.36      9.83 o
 -10  -2   7      307.42      299.35     15.34 o
  -9  -2   7      711.14      684.08     25.45 o
  -8  -2   7        7.28        5.29      4.25 o
  -7  -2   7      226.56      214.49     11.20 o
  -6  -2   7     1868.70     1876.03     56.48 o
  -5  -2   7        0.45        1.53      1.79 o
  -4  -2   7        3.29        5.72      1.98 o
  -3  -2   7      987.77     1020.47     21.65 o
  -2  -2   7     4803.92     4878.12     95.19 o
  -1  -2   7      520.68      566.47     17.81 o
   0  -2   7     1494.22     1430.05     40.74 o
   1  -2   7     4370.73     4208.15    114.28 o
   2  -2   7       57.44       49.53      3.91 o
   3  -2   7      110.07      125.72      6.55 o
   4  -2   7      336.03      365.99      9.49 o
   5  -2   7     1422.63     1447.41     30.28 o
   6  -2   7      792.26      796.64     18.09 o
   7  -2   7      699.77      713.90     24.99 o
   8  -2   7     1044.65     1085.02     35.97 o
   9  -2   7      296.84      312.16     15.11 o
 -10  -1   7       51.06       43.61      6.67 o
  -9  -1   7       68.32       73.77      7.18 o
  -8  -1   7      951.05      910.92     30.74 o
  -7  -1   7     2399.47     2390.55     70.96 o
  -6  -1   7      644.39      610.48     14.22 o
  -5  -1   7      359.59      373.39      9.51 o
  -4  -1   7       62.34       74.02      5.46 o
  -3  -1   7      568.19      579.40     13.15 o
  -2  -1   7      142.74      132.42      6.55 o
  -1  -1   7     1283.20     1248.94     35.85 o
   0  -1   7     7541.52     7307.95    196.39 o
   1  -1   7     1911.45     1806.56     50.79 o
   2  -1   7      658.83      646.28     20.34 o
   3  -1   7     2594.00     2592.92     72.05 o
   4  -1   7       24.86       32.87      4.65 o
   5  -1   7       91.95       75.61      5.26 o
   6  -1   7      809.57      810.66     18.49 o
   7  -1   7     1492.84     1528.07     47.57 o
   8  -1   7      467.08      523.72     20.80 o
   9  -1   7        8.92        4.37      5.57 o
 -11   0   7      107.59      112.39      9.54 o
 -10   0   7       54.75       51.94      6.89 o
  -9   0   7       19.36       14.25      5.34 o
  -8   0   7      565.80      584.57     21.66 o
  -7   0   7        5.46        3.79      3.50 o
  -6   0   7      443.65      461.89     11.29 o
  -5   0   7     1880.19     1847.70     54.70 o
  -4   0   7     1191.26     1181.92     19.20 o
  -3   0   7       12.68       10.14      1.26 o
  -2   0   7      150.19      167.79      5.17 o
  -1   0   7      469.26      437.65     14.48 o
   0   0   7      189.60      180.53      7.81 o
   1   0   7     1726.12     1777.83     50.39 o
   2   0   7     2762.95     2804.76     77.74 o
   3   0   7     1548.08     1517.61     31.40 o
   4   0   7        8.05       11.19      2.21 o
   5   0   7       39.02       28.31      2.96 o
   6   0   7      390.39      394.27     11.18 o
   7   0   7       39.34       38.16      3.79 o
   8   0   7        3.94        5.75      5.29 o
 -11   1   7        6.24        8.91      6.03 o
 -10   1   7      568.77      606.63     23.44 o
  -9   1   7       83.86       84.58      7.81 o
  -8   1   7        3.78        3.96      3.73 o
  -7   1   7        3.22       10.11      3.56 o
  -6   1   7     1629.17     1671.43     55.30 o
  -5   1   7     2435.70     2403.08     71.19 o
  -4   1   7      889.69      876.97     14.69 o
  -3   1   7     3131.51     3069.19     60.61 o
  -2   1   7     3750.84     3709.88    101.30 o
  -1   1   7      155.40      171.80      7.70 o
   0   1   7       71.26       83.03      5.29 o
   1   1   7      232.41      247.35     10.00 o
   2   1   7     1443.10     1518.36     44.01 o
   3   1   7        4.43       11.81      2.28 o
   4   1   7     1152.24     1123.85     24.31 o
   5   1   7      218.02      214.05      7.08 o
   6   1   7        1.20        0.00      2.42 o
   7   1   7       10.64       13.25      3.40 o
   8   1   7       11.49        5.92      5.23 o
 -11   2   7      742.89      793.19     28.96 o
 -10   2   7      283.49      311.70     14.71 o
  -9   2   7       40.64       41.89      6.09 o
  -8   2   7      225.74      241.72     11.72 o
  -7   2   7      742.31      740.22     24.59 o
  -6   2   7      123.00      131.95      3.86 o
  -5   2   7      147.39      130.12      4.73 o
  -4   2   7     2815.48     2805.52     43.84 o
  -3   2   7     1627.99     1526.81     24.57 o
  -2   2   7     1995.34     2019.78     38.44 o
  -1   2   7      541.94      541.82     17.98 o
   0   2   7      487.96      451.04     15.74 o
   1   2   7      204.82      209.20      9.37 o
   2   2   7       91.02       89.76      4.13 o
   3   2   7       54.49       29.88      3.16 o
   4   2   7      236.77      236.67     10.80 o
   5   2   7       87.64      109.05      7.47 o
   6   2   7       47.82       42.29      5.40 o
   7   2   7       84.04       97.39      7.99 o
 -11   3   7      140.31      150.65     10.97 o
 -10   3   7        1.17        0.17      4.83 o
  -9   3   7      503.88      522.92     19.77 o
  -8   3   7     2308.01     2371.36     69.98 o
  -7   3   7      254.24      258.90     11.09 o
  -6   3   7       82.59       75.95      3.09 o
  -5   3   7      100.39       86.49      9.92 o
  -4   3   7     1141.01     1128.14     18.71 o
  -3   3   7       83.01       82.38      3.84 o
  -2   3   7     1586.01     1558.83     30.38 o
  -1   3   7     2319.16     2406.24     67.80 o
   0   3   7      778.78      815.26     25.80 o
   1   3   7        3.21        4.42      3.05 o
   2   3   7       40.65       43.32      4.88 o
   3   3   7        5.23        4.25      3.39 o
   4   3   7      269.63      269.47     12.35 o
   5   3   7       18.79       20.91      5.00 o
   6   3   7      402.64      435.64     17.35 o
 -11   4   7        1.98        0.00      5.00 o
 -10   4   7      160.99      167.72     10.17 o
  -9   4   7      566.72      589.85     21.26 o
  -8   4   7       56.87       62.02      3.80 o
  -7   4   7       87.69       81.76      4.11 o
  -6   4   7      579.17      560.93     12.63 o
  -5   4   7       87.13       86.47      3.94 o
  -4   4   7      124.89      121.23      3.77 o
  -3   4   7      139.49      151.68      5.29 o
  -2   4   7     1025.09     1035.59     21.29 o
  -1   4   7      616.56      641.45     21.37 o
   0   4   7      121.02      114.86      7.18 o
   1   4   7      531.52      501.02     17.98 o
   2   4   7      496.13      512.57     18.67 o
   3   4   7        0.51        0.00      3.50 o
   4   4   7       12.65        9.25      4.37 o
   5   4   7      121.89      129.51      9.60 o
 -11   5   7      375.07      384.04     17.06 o
 -10   5   7      271.52      275.05     13.27 o
  -9   5   7       16.19       19.63      4.74 o
  -8   5   7       66.44       64.06      3.91 o
  -7   5   7      505.31      514.35     16.55 o
  -6   5   7     1564.58     1546.91     41.54 o
  -5   5   7       74.61       77.82      3.91 o
  -4   5   7      393.22      369.83      9.43 o
  -3   5   7       20.27       17.67      3.25 o
  -2   5   7       80.91       73.85      3.89 o
  -1   5   7       82.50       80.09      6.44 o
   0   5   7      698.17      714.25     24.19 o
   1   5   7      799.46      841.34     27.75 o
   2   5   7       54.35       57.34      6.15 o
   3   5   7      416.06      468.96     18.33 o
   4   5   7       98.08       89.35      7.93 o
 -10   6   7        7.66        1.09      3.73 o
  -9   6   7        2.00        1.32      3.79 o
  -8   6   7        2.08        6.32      3.85 o
  -7   6   7      109.34      123.59      7.58 o
  -6   6   7       85.12       76.02      5.75 o
  -5   6   7      504.53      511.58     13.22 o
  -4   6   7     1221.77     1207.52     24.87 o
  -3   6   7      292.62      286.25      8.42 o
  -2   6   7       97.56       95.65      4.80 o
  -1   6   7       65.71       68.37      6.26 o
   0   6   7       45.75       42.81      5.52 o
   1   6   7       30.77       34.13      5.40 o
   2   6   7      299.90      334.17     15.00 o
   3   6   7      864.02      869.32     29.94 o
 -11   7   7        0.41        6.21      4.83 o
 -10   7   7      370.07      385.02     15.05 o
  -9   7   7      372.88      364.22     13.96 o
  -8   7   7       77.20       77.97      6.44 o
  -7   7   7       75.58       64.81      6.03 o
  -6   7   7      268.65      259.99     10.92 o
  -5   7   7      618.27      609.82     14.38 o
  -4   7   7      215.96      225.82      7.36 o
  -3   7   7      133.49      144.53      6.15 o
  -2   7   7      478.20      479.22     25.63 o
  -1   7   7      472.94      455.58     18.27 o
   0   7   7       14.58        9.94      5.00 o
   1   7   7      119.44      131.81      9.54 o
   2   7   7        2.49        3.50      4.83 o
 -10   8   7      511.48      536.59     19.19 o
  -9   8   7       51.40       49.82      6.32 o
  -8   8   7       25.87       24.94      5.00 o
  -7   8   7      243.68      267.63     11.95 o
  -6   8   7       72.79       75.61      6.32 o
  -5   8   7        0.35        0.00      2.56 o
  -4   8   7      199.27      182.44      8.76 o
  -3   8   7      789.91      790.42     25.37 o
  -2   8   7      376.48      388.06     16.49 o
  -1   8   7        1.99        1.78      4.48 o
   0   8   7      166.20      170.19     10.86 o
  -9   9   7      148.94      146.11      9.48 o
  -8   9   7      376.91      380.71     15.40 o
  -7   9   7      349.32      380.88     14.94 o
  -6   9   7       14.06       16.78      4.88 o
  -5   9   7       32.12       28.62      3.84 o
  -4   9   7       15.71       16.12      3.44 o
  -3   9   7       26.62       27.30      3.88 o
  -2   9   7       39.04       37.46      6.72 o
   2 -12   8      112.54      117.33      9.08 o
   3 -12   8        0.43        1.49      4.60 o
   4 -12   8      157.08      171.97     10.46 o
   5 -12   8      341.34      324.40     14.31 o
  -1 -11   8       16.87       16.15      5.23 o
   0 -11   8       84.50      109.80      8.50 o
   1 -11   8        4.62        5.98      4.54 o
   2 -11   8        0.04        0.00      4.14 o
   3 -11   8      155.70      156.80      9.48 o
   4 -11   8      602.13      617.20     21.89 o
   5 -11   8      241.72      226.04     10.86 o
   8 -11   8       46.22       51.60      7.01 o
  -2 -10   8       71.10       71.99      7.18 o
  -1 -10   8      508.15      482.52     19.08 o
   0 -10   8      449.84      481.55     18.56 o
   1 -10   8        7.13        0.69      3.73 o
   2 -10   8      317.87      289.07     12.87 o
   3 -10   8       12.85       10.34      4.25 o
   4 -10   8       64.62       57.11      5.80 o
   5 -10   8        7.36        6.21      3.79 o
   6 -10   8      799.54      869.44     29.30 o
   7 -10   8      618.25      641.05     23.27 o
   8 -10   8       34.93       39.47      6.32 o
   9 -10   8       51.05       54.81      6.95 o
  -4  -9   8       12.71       14.82      5.34 o
  -3  -9   8        0.26        6.09      4.37 o
  -2  -9   8      165.07      159.27      9.71 o
  -1  -9   8      467.10      481.20     18.44 o
   0  -9   8       93.19       88.71      6.89 o
   1  -9   8     1744.69     1667.29     49.41 o
   2  -9   8     1001.17     1038.65     32.52 o
   3  -9   8      230.30      226.50     10.46 o
   4  -9   8        3.32        3.22      2.46 o
   5  -9   8       78.47       67.57      5.63 o
   6  -9   8      325.08      323.13      9.42 o
   7  -9   8       34.32       32.69      5.80 o
   8  -9   8      281.25      302.28     14.42 o
   9  -9   8      270.97      259.19     13.39 o
  -5  -8   8       19.28       17.93      5.00 o
  -4  -8   8      411.52      457.83     12.83 o
  -3  -8   8      591.70      627.55     15.86 o
  -2  -8   8        2.58        2.41      3.79 o
  -1  -8   8       44.75       40.97      5.06 o
   0  -8   8      387.09      383.35     14.88 o
   1  -8   8     1477.80     1408.56     42.06 o
   2  -8   8       10.63       12.70      3.56 o
   3  -8   8      116.35       97.57      4.67 o
   4  -8   8      191.75      186.79      8.79 o
   5  -8   8       53.34       55.73      4.94 o
   6  -8   8        0.77        0.00      2.40 o
   7  -8   8       63.19       64.87      6.78 o
   8  -8   8      200.25      207.99     11.84 o
   9  -8   8      126.53      140.54     10.34 o
  10  -8   8       43.47       39.36      7.24 o
  -6  -7   8       25.19       28.28      3.98 o
  -5  -7   8      484.96      513.98     13.90 o
  -4  -7   8     1567.24     1603.95     34.42 o
  -3  -7   8       48.89       58.90      4.20 o
  -2  -7   8      566.35      547.16     13.71 o
  -1  -7   8       26.10       26.72      4.25 o
   0  -7   8        0.93        1.55      3.05 o
   1  -7   8       13.89        8.33      3.22 o
   2  -7   8     1328.13     1382.40     28.83 o
   3  -7   8      255.00      255.91     10.63 o
   4  -7   8       11.17       11.72      3.10 o
   5  -7   8       36.85       39.30      4.48 o
   6  -7   8      322.78      320.28      9.21 o
   7  -7   8       51.58       42.52      5.63 o
   8  -7   8       66.25       67.51      7.24 o
   9  -7   8       19.43       18.39      5.92 o
  10  -7   8      534.64      546.70     22.58 o
  -7  -6   8       47.65       54.18      7.12 o
  -6  -6   8        5.79        8.08      3.24 o
  -5  -6   8      392.46      421.56     13.47 o
  -4  -6   8       49.26       50.38      3.90 o
  -3  -6   8      372.38      352.39      9.98 o
  -2  -6   8      740.29      733.91     17.11 o
  -1  -6   8      593.03      582.44     19.54 o
   0  -6   8        0.21        0.00      2.59 o
   1  -6   8      105.71      104.46      6.72 o
   2  -6   8        2.17        7.41      2.93 o
   3  -6   8       14.31       12.30      3.05 o
   4  -6   8       96.61       92.68      6.21 o
   5  -6   8     1100.70     1142.53     33.96 o
   6  -6   8     1501.88     1553.45     32.74 o
   7  -6   8       91.71       97.91      7.81 o
   8  -6   8       42.29       50.22      6.67 o
   9  -6   8        5.17        5.34      5.34 o
  10  -6   8      244.33      229.25     13.85 o
  -8  -5   8        0.94        7.35      5.98 o
  -7  -5   8      297.29      301.88     15.00 o
  -6  -5   8      167.40      169.09      6.93 o
  -5  -5   8      131.83      125.24      5.71 o
  -4  -5   8      216.60      221.49      9.25 o
  -3  -5   8     1046.03     1063.30     23.34 o
  -2  -5   8      888.10      896.93     20.02 o
  -1  -5   8        1.32        1.47      1.95 o
   0  -5   8     1627.23     1625.11     46.71 o
   1  -5   8      795.98      798.13     24.76 o
   2  -5   8       86.11       83.08      5.52 o
   3  -5   8       23.51       19.65      3.50 o
   4  -5   8      253.50      269.59     10.57 o
   5  -5   8     1989.82     1988.10     40.83 o
   6  -5   8      567.24      529.70     13.16 o
   7  -5   8      131.13      138.99      9.54 o
   8  -5   8      503.42      471.09     18.85 o
   9  -5   8       43.40       58.84      7.18 o
  10  -5   8        0.79        0.00      5.11 o
  -8  -4   8      451.21      458.05     19.82 o
  -7  -4   8      297.21      311.19     15.00 o
  -6  -4   8      217.30      211.76      7.41 o
  -5  -4   8        5.48        0.92      2.44 o
  -4  -4   8       41.55       40.82      3.31 o
  -3  -4   8        1.84        1.88      1.56 o
  -2  -4   8       36.14       34.89      5.40 o
  -1  -4   8     2367.22     2351.83     65.85 o
   0  -4   8     5034.05     5014.44    136.23 o
   1  -4   8     1219.45     1226.07     35.97 o
   2  -4   8      506.28      529.06     17.58 o
   3  -4   8     1144.12     1166.89     34.36 o
   4  -4   8       20.00       14.42      3.28 o
   5  -4   8      356.48      339.19      9.31 o
   6  -4   8      283.13      275.90      8.38 o
   7  -4   8      577.46      563.48     20.91 o
   8  -4   8      407.81      411.91     17.24 o
   9  -4   8        1.63        0.46      5.23 o
  -9  -3   8       73.91       81.24      8.50 o
  -8  -3   8      315.69      314.35     15.11 o
  -7  -3   8        0.19        0.00      3.79 o
  -6  -3   8      370.68      392.57     11.30 o
  -5  -3   8     3062.92     2952.47     59.30 o
  -4  -3   8      392.04      372.46      9.85 o
  -3  -3   8       48.64       40.35      5.49 o
  -2  -3   8      246.45      239.12     11.61 o
  -1  -3   8     2049.00     2132.86     59.87 o
   0  -3   8      704.52      744.30     23.10 o
   1  -3   8     1103.23     1186.72     34.82 o
   2  -3   8     3062.15     3087.16     85.15 o
   3  -3   8      436.16      424.89     14.65 o
   4  -3   8        5.40        5.17      2.87 o
   5  -3   8      346.34      344.38      9.50 o
   6  -3   8      387.93      387.58     10.55 o
   7  -3   8        6.33        7.53      4.08 o
   8  -3   8       70.55       64.12      6.84 o
   9  -3   8      550.91      594.45     23.21 o
  -9  -2   8        3.18        0.46      4.88 o
  -8  -2   8       32.21       26.83      5.40 o
  -7  -2   8      470.68      445.35     17.75 o
  -6  -2   8     1690.45     1721.54     35.89 o
  -5  -2   8     1136.35     1126.21     24.23 o
  -4  -2   8      533.44      500.95     13.33 o
  -3  -2   8      967.02      932.59     20.26 o
  -2  -2   8     2187.46     2261.97     45.58 o
  -1  -2   8      300.92      329.52     11.95 o
   0  -2   8      595.88      572.50     18.39 o
   1  -2   8     4041.80     4050.66    110.66 o
   2  -2   8     1087.78     1034.45     30.80 o
   3  -2   8     1001.25     1034.74     31.08 o
   4  -2   8     1672.86     1671.74     34.69 o
   5  -2   8      271.31      269.96      8.30 o
   6  -2   8      533.11      510.96     12.92 o
   7  -2   8       19.28       26.95      5.06 o
   8  -2   8      416.70      387.37     17.12 o
   9  -2   8      247.90      268.09     14.36 o
 -10  -1   8      286.77      289.64     14.88 o
  -9  -1   8       16.91       20.51      5.46 o
  -8  -1   8       28.26       21.72      5.29 o
  -7  -1   8        2.98        1.90      4.25 o
  -5  -1   8      315.38      328.47      8.93 o
  -4  -1   8     2833.58     2829.11     56.47 o
  -3  -1   8     3415.61     3448.38     68.17 o
  -2  -1   8       78.14       81.42      5.29 o
  -1  -1   8      883.91      834.91     25.40 o
   0  -1   8       99.55      106.12      5.98 o
   1  -1   8      352.67      364.16     13.10 o
   2  -1   8     1357.62     1342.77     39.24 o
   3  -1   8     1072.86     1023.77     30.91 o
   4  -1   8     1221.47     1197.46     25.73 o
   5  -1   8        5.02        3.68      2.38 o
   6  -1   8      468.61      473.22     12.42 o
   7  -1   8      674.31      724.82     25.80 o
   8  -1   8        3.16        0.92      5.17 o
 -10   0   8       19.35       26.09      6.38 o
  -9   0   8     1371.82     1333.29     42.98 o
  -8   0   8      507.64      521.54     20.11 o
  -7   0   8       15.36       22.93      4.88 o
  -6   0   8       32.01       41.32      3.09 o
  -5   0   8     1025.23      996.32     21.53 o
  -4   0   8      768.38      775.06     17.15 o
  -3   0   8      330.59      323.32      8.51 o
  -2   0   8     2217.62     2136.31     59.87 o
  -1   0   8     1558.39     1522.55     43.72 o
   0   0   8       39.00       49.41      4.37 o
   1   0   8        0.95        4.02      2.59 o
   2   0   8       41.20       42.46      4.54 o
   3   0   8       28.77       29.80      2.82 o
   4   0   8       34.96       42.14      3.42 o
   5   0   8      839.29      818.34     18.84 o
   6   0   8     1054.28     1070.09     24.02 o
   7   0   8       72.02       66.82      7.12 o
   8   0   8        0.19        0.52      5.23 o
 -11   1   8       51.00       40.74      7.01 o
 -10   1   8      130.83      132.55     10.34 o
  -9   1   8      392.18      412.31     17.47 o
  -8   1   8       88.36       81.13      7.12 o
  -7   1   8      464.88      466.09     17.75 o
  -6   1   8      699.13      694.66     15.90 o
  -5   1   8       13.78       14.53      2.53 o
  -4   1   8        8.32       11.00      1.57 o
  -3   1   8     1050.90     1052.68     22.46 o
  -2   1   8     3275.10     3239.54     89.35 o
  -1   1   8      150.70      174.67      8.16 o
   0   1   8      755.34      708.39     22.64 o
   1   1   8     1384.75     1341.91     39.59 o
   2   1   8      974.95      948.90     29.36 o
   3   1   8        1.43        0.17      2.16 o
   4   1   8        6.11        7.30      2.43 o
   5   1   8       64.14       64.91      6.09 o
   6   1   8      266.12      274.80      8.99 o
   7   1   8        4.24        2.13      4.14 o
 -11   2   8       15.77       27.75      6.84 o
 -10   2   8       37.75       39.65      6.61 o
  -9   2   8       56.02       66.02      6.61 o
  -8   2   8      581.97      580.89     21.09 o
  -7   2   8      734.95      775.61     25.97 o
  -6   2   8      203.64      214.59      5.28 o
  -5   2   8      707.70      753.53     37.17 o
  -4   2   8       64.66       60.02      2.67 o
  -3   2   8      377.97      411.54      9.71 o
  -2   2   8       26.56       23.38      3.50 o
  -1   2   8       25.87       22.81      3.56 o
   0   2   8     2570.73     2488.46     70.21 o
   1   2   8      900.39      929.94     29.07 o
   2   2   8       18.08       15.00      2.48 o
   3   2   8      878.67      909.72     29.02 o
   4   2   8      296.95      282.46     12.41 o
   5   2   8       16.96       18.62      4.94 o
   6   2   8       51.06       56.31      6.72 o
 -11   3   8      100.41      111.35      9.48 o
 -10   3   8        1.76        5.86      5.00 o
  -9   3   8        3.32        1.09      4.08 o
  -8   3   8       10.09        7.93      4.42 o
  -7   3   8       27.40       28.84      4.65 o
  -6   3   8       36.41       32.71      2.83 o
  -5   3   8      789.44      771.16     13.60 o
  -4   3   8     1169.73     1170.66     19.61 o
  -3   3   8      662.53      642.04     15.37 o
  -2   3   8        0.95        1.21      2.82 o
  -1   3   8       46.14       50.62      4.88 o
   0   3   8      342.99      334.63     13.33 o
   1   3   8      253.27      283.38     12.07 o
   2   3   8      520.36      544.29     19.54 o
   3   3   8      994.89      996.99     31.77 o
   4   3   8       81.44       95.32      7.47 o
   5   3   8       66.44       62.92      6.67 o
 -11   4   8       62.11       64.58      7.70 o
 -10   4   8      432.85      419.90     17.29 o
  -9   4   8      425.47      434.43     17.41 o
  -8   4   8        0.48        1.33      2.48 o
  -7   4   8        8.92        8.58      4.71 o
  -6   4   8      204.20      216.42      7.47 o
  -5   4   8     1127.43     1152.23     23.44 o
  -4   4   8      431.08      420.12     22.78 o
  -3   4   8      200.64      198.48      6.45 o
  -2   4   8      795.91      752.23     24.53 o
  -1   4   8       14.03        7.93      3.50 o
   0   4   8       12.99        4.48      3.50 o
   1   4   8      456.53      454.48     17.18 o
   2   4   8      918.29      940.74     30.74 o
   3   4   8       54.86       58.38      6.67 o
   4   4   8      511.36      538.03     20.68 o
   5   4   8      381.90      406.39     17.29 o
 -11   5   8      179.80      212.59     12.53 o
 -10   5   8      779.56      836.00     28.90 o
  -9   5   8       85.29       91.13      6.55 o
  -8   5   8       54.08       62.74      5.52 o
  -7   5   8      196.93      207.88      9.42 o
  -6   5   8        6.88        4.60      3.16 o
  -5   5   8      477.99      452.49     19.22 o
  -4   5   8       29.61       36.26      4.65 o
  -3   5   8     1027.79     1037.19     21.87 o
  -2   5   8      272.54      234.94     11.20 o
  -1   5   8      243.59      254.82     11.84 o
   0   5   8      333.95      348.65     14.71 o
   1   5   8       16.77       16.61      4.60 o
   2   5   8       12.16       11.84      5.11 o
   3   5   8      330.60      330.49     15.05 o
 -10   6   8        0.25        0.00      4.14 o
  -9   6   8      301.83      317.68     12.87 o
  -8   6   8      847.20      890.53     26.60 o
  -7   6   8      148.90      156.51      8.27 o
  -6   6   8      133.73      131.29      7.93 o
  -5   6   8       64.96       60.58      6.67 o
  -4   6   8       95.16       90.19      5.77 o
  -3   6   8      160.55      152.50      6.21 o
  -2   6   8      248.74      263.73     12.41 o
  -1   6   8     1882.82     1883.78     56.08 o
   0   6   8      621.92      673.22     24.30 o
   1   6   8        1.10        0.00      4.42 o
   2   6   8       72.45       80.38      7.87 o
 -10   7   8      235.73      244.31     11.89 o
  -9   7   8      319.59      343.02     14.02 o
  -8   7   8      223.20      220.86     10.86 o
  -7   7   8      458.56      433.23     15.57 o
  -6   7   8      758.37      726.83     22.75 o
  -5   7   8      157.86      150.40      9.37 o
  -4   7   8        0.22        0.51      2.61 o
  -3   7   8        2.37        0.00      2.62 o
  -2   7   8      176.05      179.90     10.86 o
  -1   7   8      481.98      488.21     19.36 o
   0   7   8       85.54       87.33      7.99 o
   1   7   8      129.36      143.07     10.80 o
  -9   8   8        0.30        2.76      4.54 o
  -8   8   8       17.60       23.73      5.52 o
  -7   8   8      446.95      446.27     16.66 o
  -6   8   8      205.93      207.59     10.74 o
  -5   8   8        7.78        7.03      2.94 o
  -4   8   8      222.67      214.85      7.74 o
  -3   8   8       29.73       30.05      3.93 o
  -2   8   8        0.12        2.87      4.54 o
  -1   8   8       32.20       30.51      6.21 o
  -7   9   8        3.66        6.38      4.77 o
  -6   9   8       25.33       26.20      5.34 o
  -5   9   8      308.08      319.17     13.67 o
  -4   9   8      367.50      358.61     11.03 o
   3 -12   9       24.89       17.70      5.46 o
   4 -12   9       23.87       19.54      5.34 o
   5 -12   9       81.35       72.07      4.98 o
   0 -11   9      443.57      421.04     17.75 o
   1 -11   9      256.79      264.59     13.39 o
   2 -11   9       20.00       13.44      4.77 o
   3 -11   9      564.06      600.25     21.89 o
   4 -11   9      228.52      236.61     11.89 o
   5 -11   9       15.03       11.20      4.14 o
   7 -11   9      165.01      189.72     11.72 o
  -2 -10   9       11.07        9.02      4.94 o
  -1 -10   9       11.36        7.76      4.83 o
   0 -10   9        0.68        1.49      4.19 o
   1 -10   9       15.94       15.40      4.60 o
   2 -10   9      514.08      494.13     18.79 o
   3 -10   9      653.33      630.36     22.12 o
   4 -10   9      129.41      124.34      7.99 o
   5 -10   9       23.52       24.48      4.65 o
   6 -10   9      179.07      208.57     11.43 o
   7 -10   9        0.23        0.00      4.42 o
   8 -10   9        4.49        2.70      5.40 o
  -3  -9   9      436.63      456.96     18.56 o
  -2  -9   9      852.37      817.21     27.81 o
  -1  -9   9      299.75      259.82     12.41 o
   0  -9   9       15.18       18.21      4.77 o
   1  -9   9        1.19        0.92      3.50 o
   2  -9   9      870.89      875.13     28.50 o
   3  -9   9      208.99      205.24     10.05 o
   4  -9   9      152.24      119.22      7.41 o
   5  -9   9      924.05      875.64     27.81 o
   6  -9   9      145.65      171.84      7.01 o
   7  -9   9       21.80       20.74      5.29 o
   8  -9   9       39.52       39.30      6.78 o
   9  -9   9       96.84       93.94      8.62 o
  -5  -8   9        7.68        9.39      3.78 o
  -4  -8   9      162.79      165.04      7.33 o
  -3  -8   9      583.25      579.52     15.05 o
  -2  -8   9      255.21      239.88     11.84 o
  -1  -8   9        2.40        3.62      3.62 o
   0  -8   9      853.34      825.54     26.95 o
   1  -8   9      145.46      134.39      8.10 o
   3  -8   9      112.59       99.80      7.01 o
   4  -8   9      623.50      627.60     21.14 o
   5  -8   9      595.31      632.20     21.32 o
   6  -8   9       56.01       48.40      3.94 o
   7  -8   9       92.32      100.66      8.10 o
   8  -8   9       91.81      106.07      8.68 o
   9  -8   9        0.48        0.00      5.52 o
  -6  -7   9        7.45       10.92      3.46 o
  -5  -7   9      127.22      143.12      6.82 o
  -4  -7   9        3.59        0.77      3.08 o
  -3  -7   9      122.03      124.21      5.96 o
  -2  -7   9       33.25       35.39      4.83 o
  -1  -7   9      806.09      834.56     26.95 o
   0  -7   9     1269.62     1249.40     37.86 o
   1  -7   9      139.41      130.25      7.93 o
   2  -7   9      476.81      528.26     18.39 o
   3  -7   9      263.75      252.12     10.74 o
   4  -7   9      410.51      433.51     15.86 o
   5  -7   9       89.75       85.09      6.32 o
   6  -7   9      759.94      776.00     18.21 o
   7  -7   9      207.66      215.81     11.66 o
   8  -7   9        0.87        3.05      4.71 o
   9  -7   9       31.88       39.53      7.12 o
  -6  -6   9      589.43      597.64     15.64 o
  -5  -6   9      492.67      486.70     18.93 o
  -4  -6   9        0.20        0.00      2.58 o
  -3  -6   9       73.60       68.19      6.61 o
  -2  -6   9      439.62      427.36     15.80 o
  -1  -6   9      536.78      554.95     13.51 o
   0  -6   9        3.69       19.13      3.73 o
   1  -6   9     1927.07     1984.28     56.82 o
   2  -6   9     2215.93     2275.12     64.41 o
   3  -6   9       83.74       85.96      6.09 o
   4  -6   9      148.41      155.02      8.33 o
   5  -6   9        0.75        2.76      2.99 o
   6  -6   9      329.89      340.01      9.93 o
   7  -6   9        5.39        3.91      4.77 o
   8  -6   9      189.74      181.51     11.15 o
   9  -6   9      605.19      633.23     24.65 o
  -7  -5   9      200.12      204.26     12.58 o
  -6  -5   9      501.24      498.03     13.35 o
  -5  -5   9       27.81       27.78      3.45 o
  -4  -5   9      336.98      336.58      9.91 o
  -3  -5   9      197.97      204.61      5.73 o
  -2  -5   9       13.07       14.25      3.33 o
  -1  -5   9        0.11        0.52      2.70 o
   0  -5   9      709.66      769.46     24.53 o
   1  -5   9     3792.39     3906.84    107.56 o
   2  -5   9      101.72      116.47      7.18 o
   3  -5   9      826.91      880.07     27.46 o
   4  -5   9     1106.54     1143.16     34.36 o
   5  -5   9      302.07      312.23      9.25 o
   6  -5   9       88.42       79.45      4.53 o
   7  -5   9      308.05      301.48     14.25 o
   8  -5   9      273.78      272.58     13.67 o
   9  -5   9      302.37      321.76     15.97 o
  -8  -4   9       30.86       29.76      6.44 o
  -7  -4   9      164.37      160.94     11.03 o
  -6  -4   9        1.63        1.79      2.67 o
  -5  -4   9      786.55      775.49     18.22 o
  -4  -4   9     2378.20     2267.75     46.53 o
  -3  -4   9      211.51      211.15      7.01 o
  -2  -4   9       82.65      100.49      6.26 o
  -1  -4   9       40.78       32.35      4.14 o
   0  -4   9      341.55      370.14     13.73 o
   1  -4   9       51.10       44.87      4.48 o
   2  -4   9      416.40      436.67     15.40 o
   3  -4   9     1708.47     1689.92     48.72 o
   4  -4   9     1598.66     1606.27     46.60 o
   5  -4   9       44.35       43.18      3.62 o
   6  -4   9      240.91      247.52     17.50 o
   7  -4   9       60.07       60.56      6.61 o
   8  -4   9       64.02       57.51      7.35 o
   9  -4   9       23.27       22.75      6.09 o
  -9  -3   9      451.00      458.74     20.57 o
  -8  -3   9       48.72       43.04      6.67 o
  -7  -3   9      246.07      234.02     12.30 o
  -6  -3   9      106.86      104.36      5.29 o
  -5  -3   9      731.12      789.93     18.30 o
  -4  -3   9      111.43      122.18      5.23 o
  -3  -3   9      267.63      253.03      7.59 o
  -2  -3   9     2504.15     2504.72     70.15 o
  -1  -3   9     1349.53     1328.69     39.01 o
   0  -3   9      231.69      228.68      9.71 o
   1  -3   9      103.29      107.33      6.38 o
   2  -3   9      236.95      241.38     10.34 o
   3  -3   9       10.78        4.60      2.93 o
   4  -3   9      233.47      212.76      9.83 o
   5  -3   9     1078.29     1058.27     23.42 o
   6  -3   9       93.66       84.58      4.78 o
   7  -3   9       16.58       16.78      5.29 o
   8  -3   9        0.72        0.92      4.71 o
  -9  -2   9      378.83      387.78     17.75 o
  -8  -2   9       82.05       67.57      7.70 o
  -7  -2   9      994.79      936.84     31.66 o
  -6  -2   9     1592.65     1640.58     34.50 o
  -5  -2   9       97.45       93.56      5.29 o
  -4  -2   9      162.62      162.15      5.88 o
  -3  -2   9     1148.16     1144.66     24.60 o
  -2  -2   9     1713.54     1727.84     49.53 o
  -1  -2   9       24.36       22.81      3.56 o
   0  -2   9      646.74      647.77     20.86 o
   1  -2   9     1674.19     1599.31     46.14 o
   2  -2   9       79.07      100.55      6.61 o
   3  -2   9       54.38       44.01      4.65 o
   4  -2   9      162.45      147.59      5.93 o
   5  -2   9      897.80      904.49     20.62 o
   6  -2   9        5.38        2.62      2.67 o
   7  -2   9      805.90      737.46     26.26 o
   8  -2   9      252.32      239.54     13.39 o
 -10  -1   9       13.51        7.64      5.69 o
  -9  -1   9      203.31      200.35     12.47 o
  -8  -1   9     1757.42     1782.54     55.50 o
  -7  -1   9     1347.50     1351.39     42.86 o
  -6  -1   9       66.53       77.04      4.34 o
  -5  -1   9      184.66      165.72      7.70 o
  -4  -1   9       76.29       84.01      4.17 o
  -3  -1   9       44.99       40.48      2.95 o
  -2  -1   9      169.00      151.46      7.47 o
  -1  -1   9      933.47      888.23     27.18 o
   0  -1   9     2454.66     2314.48     65.16 o
   1  -1   9        8.41        6.32      2.93 o
   2  -1   9      689.19      679.60     22.18 o
   3  -1   9      467.89      452.88     16.38 o
   4  -1   9       50.58       50.23      3.67 o
   5  -1   9       71.55       72.11      4.40 o
   6  -1   9       58.21       56.08      4.33 o
   7  -1   9      292.64      309.12     14.77 o
   8  -1   9      101.35      104.63      9.42 o
 -10   0   9        5.96        0.63      5.17 o
  -9   0   9      100.03       98.54      8.50 o
  -8   0   9      193.80      193.46     11.15 o
  -7   0   9        0.46        5.29      4.31 o
  -6   0   9      637.14      621.05     21.89 o
  -5   0   9     1342.57     1336.36     33.12 o
  -4   0   9        8.32        4.75      2.13 o
  -3   0   9      393.62      389.61     10.05 o
  -2   0   9       61.82       47.17      4.31 o
  -1   0   9      444.58      444.77     15.63 o
   0   0   9       44.56       52.69      4.71 o
   1   0   9     2010.04     1967.50     56.37 o
   2   0   9     2152.74     2119.82     60.73 o
   3   0   9     1407.73     1335.38     28.58 o
   4   0   9        4.85        0.02      4.65 o
   5   0   9       12.55       11.77      2.92 o
   6   0   9        8.27        8.69      4.17 o
   7   0   9       39.96       31.20      6.26 o
 -10   1   9      341.29      339.57     16.09 o
  -9   1   9        9.14       10.17      5.00 o
  -8   1   9       85.41       81.07      7.12 o
  -7   1   9      467.04      468.62     18.04 o
  -6   1   9      995.38     1022.62     32.87 o
  -5   1   9        3.28        4.23      2.22 o
  -4   1   9      778.58      788.43     13.81 o
  -3   1   9      700.09      688.22     22.12 o
  -2   1   9       12.04       14.48      3.28 o
  -1   1   9      186.29      213.51      9.83 o
   0   1   9      337.49      305.27     12.30 o
   1   1   9      661.92      626.45     21.09 o
   2   1   9      816.42      750.33     24.59 o
   3   1   9       94.64      100.08      5.15 o
   4   1   9      106.72      107.95      5.42 o
   5   1   9       66.66       66.02      4.57 o
   6   1   9       36.80       35.11      5.98 o
 -10   2   9      197.09      207.25     12.47 o
  -9   2   9        1.26        5.29      5.00 o
  -8   2   9      194.02      208.68     10.97 o
  -7   2   9      357.14      349.74     14.65 o
  -6   2   9       79.44       36.60      3.62 o
  -5   2   9       25.14       24.62      2.08 o
  -4   2   9      830.27      859.84     15.07 o
  -3   2   9     1260.61     1234.12     36.94 o
  -2   2   9      264.75      259.07     11.32 o
  -1   2   9      684.92      649.38     21.66 o
   0   2   9       82.32      105.72      7.01 o
   1   2   9        7.40       13.33      4.02 o
   2   2   9        0.28        0.00      3.10 o
   3   2   9      368.84      372.38     15.05 o
   4   2   9      375.38      375.19     15.40 o
   5   2   9       48.28       48.72      6.21 o
 -10   3   9       24.20       22.29      5.80 o
  -9   3   9      606.06      678.68     24.71 o
  -8   3   9      676.92      687.24     24.02 o
  -7   3   9       12.55       12.70      4.37 o
  -6   3   9       73.27       79.94      4.16 o
  -5   3   9        5.79        3.17      1.77 o
  -4   3   9        3.06        5.90      6.26 o
  -3   3   9      480.97      424.15     15.69 o
  -2   3   9       46.72       54.93      5.23 o
  -1   3   9     1662.55     1626.61     48.15 o
   0   3   9      336.22      340.09     13.96 o
   1   3   9       81.74       74.81      6.38 o
   2   3   9       17.95       31.43      5.06 o
   3   3   9        5.63        6.95      4.19 o
   4   3   9        5.38        2.59      4.71 o
   5   3   9      193.51      201.04     11.95 o
 -10   4   9      253.56      266.08     13.79 o
  -9   4   9      743.47      790.32     27.52 o
  -8   4   9      133.10      147.89      9.25 o
  -7   4   9      269.73      269.13     10.74 o
  -6   4   9      979.22      941.43     27.00 o
  -5   4   9      133.66      133.45      5.32 o
  -4   4   9       14.38       11.48      2.50 o
  -3   4   9      271.16      262.85      7.81 o
  -2   4   9      906.54      899.83     28.96 o
  -1   4   9      518.91      519.81     19.19 o
   0   4   9      173.98      167.60      9.60 o
   1   4   9      509.24      517.46     19.31 o
   2   4   9      281.59      275.22     13.16 o
   3   4   9       11.18        5.92      4.71 o
   4   4   9        0.88        1.15      4.83 o
  -8   5   9      300.44      324.29     12.70 o
  -7   5   9      975.58      971.19     28.27 o
  -6   5   9      390.46      397.60     14.25 o
  -5   5   9      183.79      178.77      9.45 o
  -4   5   9      109.41      112.65      5.42 o
  -3   5   9       26.21       31.31      5.11 o
  -2   5   9       32.23       31.89      5.23 o
  -1   5   9      117.43      120.14      8.33 o
   0   5   9      602.06      613.35     22.41 o
   1   5   9      664.75      655.76     23.84 o
   2   5   9        0.99        2.87      4.65 o
  -9   6   9        2.48        0.00      4.25 o
  -8   6   9       64.57       66.99      5.98 o
  -7   6   9       15.43       14.19      4.25 o
  -6   6   9      287.88      303.72     12.18 o
  -5   6   9     1052.64     1048.66     22.50 o
  -4   6   9      485.25      468.07     12.25 o
  -3   6   9       53.10       47.17      5.92 o
  -2   6   9      178.86      189.21     11.09 o
  -1   6   9        0.06        0.00      4.37 o
   0   6   9       61.90       59.87      6.95 o
   1   6   9       37.67       51.71      6.78 o
  -9   7   9      194.59      213.28     11.15 o
  -8   7   9        1.00        0.00      4.42 o
  -7   7   9       36.43       30.28      5.57 o
  -6   7   9      470.57      429.78     15.74 o
  -5   7   9      170.63      162.86      6.78 o
  -4   7   9       26.09       23.17      7.24 o
  -3   7   9      238.55      251.14     12.99 o
  -2   7   9      559.95      570.32     22.12 o
  -1   7   9       61.74       64.93      7.41 o
  -7   8   9      106.86       96.87      7.53 o
  -6   8   9        5.09        5.80      5.00 o
  -5   8   9       64.15       70.56      7.07 o
  -4   8   9      353.39      355.46     10.80 o
  -3   8   9      187.62      184.03     11.66 o
   1 -11  10       15.70        9.54      4.77 o
   2 -11  10       14.10       13.44      5.17 o
   3 -11  10       51.52       45.54      4.33 o
   4 -11  10      186.59      163.24      9.60 o
   5 -11  10        9.76        8.73      4.60 o
   6 -11  10       70.71       81.24      8.62 o
  -1 -10  10      607.13      666.39     24.36 o
   0 -10  10      114.38      113.08      8.68 o
   1 -10  10       31.28       28.96      5.34 o
   2 -10  10      148.42      155.65      9.60 o
   3 -10  10        0.45        1.26      3.79 o
   4 -10  10        3.96        4.02      4.14 o
   5 -10  10      178.70      192.54     10.40 o
   6 -10  10      360.30      385.54     17.29 o
   7 -10  10       52.25       62.40      7.41 o
  -3  -9  10        9.38       15.17      5.17 o
  -2  -9  10      201.96      200.93     11.15 o
  -1  -9  10       92.12       90.09      7.76 o
   0  -9  10       89.31       86.76      7.47 o
   1  -9  10     1008.43      970.85     31.60 o
   2  -9  10      510.86      514.99     19.02 o
   3  -9  10       16.12       10.74      4.02 o
   4  -9  10      104.11      101.47      7.70 o
   5  -9  10        7.93       12.93      4.37 o
   6  -9  10       74.54       84.12      7.76 o
   7  -9  10        1.58        2.24      4.94 o
   8  -9  10      212.26      238.62     13.73 o
  -4  -8  10      329.70      339.56     11.00 o
  -3  -8  10      217.41      226.61     11.61 o
  -2  -8  10       11.28        4.19      4.37 o
  -1  -8  10       83.76       69.01      6.44 o
   0  -8  10      907.51      906.75     21.98 o
   1  -8  10     1338.49     1374.89     41.66 o
   2  -8  10       44.59       41.77      5.29 o
   3  -8  10      108.00      125.77      8.16 o
   4  -8  10      847.86      860.93     27.75 o
   5  -8  10        3.28        1.95      3.85 o
   6  -8  10        2.98        2.24      2.77 o
   7  -8  10       51.07       38.96      6.44 o
   8  -8  10      245.12      265.68     14.19 o
  -5  -7  10      598.45      607.06     16.02 o
  -4  -7  10      840.19      860.54     20.73 o
  -3  -7  10        3.53        2.50      3.28 o
  -2  -7  10       13.01       20.28      4.42 o
  -1  -7  10       48.35       40.51      5.06 o
   0  -7  10      166.12      166.74      9.19 o
   1  -7  10       25.28       17.29      4.14 o
   2  -7  10      892.29      914.94     29.07 o
   3  -7  10      713.84      710.17     23.61 o
   4  -7  10      261.01      285.27     12.53 o
   5  -7  10      486.01      490.91     17.81 o
   6  -7  10       53.52       63.30      5.03 o
   7  -7  10      123.40      116.29      9.31 o
   8  -7  10        1.30        0.00      5.46 o
  -6  -6  10       93.96       88.52      5.63 o
  -5  -6  10      597.69      596.22     15.53 o
  -4  -6  10       78.16       78.23      3.90 o
  -3  -6  10      308.55      325.21      9.75 o
  -2  -6  10      405.93      433.63     16.32 o
  -1  -6  10       26.89       25.40      4.48 o
   0  -6  10       43.52       41.02      4.77 o
   1  -6  10       42.66       58.84      5.34 o
   2  -6  10      255.24      249.02     11.03 o
   3  -6  10       37.13       41.71      4.88 o
   4  -6  10      838.73      841.92     27.00 o
   5  -6  10     2034.52     2104.82     60.50 o
   6  -6  10      305.29      306.29     11.15 o
   7  -6  10       74.22       68.66      7.30 o
   8  -6  10       36.76       36.66      6.89 o
  -7  -5  10      221.26      220.40     13.39 o
  -6  -5  10        0.40        2.91      3.08 o
  -5  -5  10        0.04        0.00      2.64 o
  -4  -5  10      424.80      425.84     11.72 o
  -3  -5  10     1444.37     1454.77     34.13 o
  -2  -5  10      165.86      168.46      8.68 o
  -1  -5  10       70.45       69.01      5.57 o
   0  -5  10      562.92      591.17     20.22 o
   1  -5  10      521.37      559.57     19.42 o
   2  -5  10      287.01      321.18     13.10 o
   3  -5  10      601.55      614.10     20.80 o
   4  -5  10     1275.86     1258.77     38.04 o
   5  -5  10      647.28      630.88     21.32 o
   6  -5  10      143.36      134.46      8.10 o
   7  -5  10      453.71      444.26     18.39 o
   8  -5  10       62.28       64.47      7.47 o
  -8  -4  10      413.53      414.90     19.13 o
  -7  -4  10       81.67       92.79      8.45 o
  -6  -4  10        4.13        1.63      2.75 o
  -5  -4  10       11.90       12.26      5.40 o
  -4  -4  10        0.79        1.50      3.30 o
  -3  -4  10       33.00       38.00      3.35 o
  -2  -4  10      188.22      201.21      9.42 o
  -1  -4  10     1438.02     1468.02     43.32 o
   0  -4  10     2178.38     2172.22     62.00 o
   1  -4  10      188.91      190.99      9.42 o
   2  -4  10       75.86       75.15      5.75 o
   3  -4  10      213.69      200.70      9.54 o
   4  -4  10       37.64       29.76      4.48 o
   5  -4  10       83.88       84.44      6.84 o
   6  -4  10      605.26      605.52     15.30 o
   7  -4  10      405.14      405.07     17.64 o
   8  -4  10       73.26       65.16      7.58 o
  -8  -3  10      176.41      164.84     11.26 o
  -7  -3  10       53.90       59.18      7.35 o
  -6  -3  10      739.93      747.03     18.50 o
  -5  -3  10      850.55      808.60     18.87 o
  -4  -3  10       41.20       45.84      3.63 o
  -3  -3  10      110.67      111.89      5.10 o
  -2  -3  10      251.11      242.87     10.51 o
  -1  -3  10     1145.75     1169.71     35.28 o
   0  -3  10       46.35       41.08      4.71 o
   1  -3  10      959.42      967.40     29.94 o
   2  -3  10     1137.25     1084.50     33.10 o
   3  -3  10      581.68      563.42     19.36 o
   4  -3  10       10.20       11.26      3.62 o
   5  -3  10        4.68        0.00      4.25 o
   6  -3  10       33.44       34.08      3.75 o
   7  -3  10       89.20       79.12      7.58 o
   8  -3  10       25.62       22.24      6.61 o
  -9  -2  10        0.86        0.00      5.11 o
  -8  -2  10      222.44      221.21     12.99 o
  -7  -2  10        9.52       16.38      5.63 o
  -6  -2  10      403.16      423.15     11.61 o
  -5  -2  10       28.79       32.60      3.41 o
  -4  -2  10      453.59      436.73     11.50 o
  -3  -2  10     1330.38     1314.10     28.16 o
  -2  -2  10      470.66      467.76     16.43 o
  -1  -2  10        1.02        0.00      2.64 o
   0  -2  10      249.80      242.12     10.40 o
   1  -2  10     2071.27     2009.21     57.57 o
   2  -2  10      396.19      393.98     14.88 o
   3  -2  10       90.51       79.12      6.09 o
   4  -2  10      677.84      682.23     16.50 o
   5  -2  10       78.31       78.04      4.77 o
   6  -2  10       36.86       40.06      4.09 o
   7  -2  10       15.78        5.11      5.23 o
  -9  -1  10        2.87        3.79      5.17 o
  -8  -1  10       15.51       11.15      5.23 o
  -7  -1  10       47.28       46.08      6.61 o
  -6  -1  10       23.10       18.93      6.78 o
  -5  -1  10      865.02      875.09     19.87 o
  -4  -1  10     1588.50     1584.99     33.39 o
  -3  -1  10      213.21      210.69      9.48 o
  -2  -1  10      351.15      341.93     13.04 o
  -1  -1  10      203.81      189.38      8.96 o
   0  -1  10        8.39        3.50      2.99 o
   1  -1  10      129.09      134.22      7.99 o
   2  -1  10      160.78      162.89      8.68 o
   3  -1  10     1465.49     1469.69     43.90 o
   4  -1  10      707.23      680.14     16.49 o
   5  -1  10        3.04        4.13      2.81 o
   6  -1  10      615.20      588.34     15.30 o
   7  -1  10       58.73       57.28      7.01 o
  -9   0  10      603.70      616.97     23.79 o
  -8   0  10      236.15      238.04     12.99 o
  -7   0  10       51.86       47.23      6.32 o
  -6   0  10        1.10        0.00      2.25 o
  -5   0  10       25.11       24.52      3.10 o
  -4   0  10       71.16       71.34      4.08 o
  -3   0  10       37.35       37.98      4.48 o
  -2   0  10      545.66      534.12     18.50 o
  -1   0  10     1043.52     1002.91     31.08 o
   0   0  10        1.94        0.00      3.05 o
   1   0  10        0.29        3.73      3.28 o
   2   0  10       18.55       23.90      4.54 o
   3   0  10      293.46      297.34     15.94 o
   4   0  10       61.49       64.28      4.38 o
   5   0  10      749.56      734.20     21.52 o
   6   0  10      526.00      539.70     14.53 o
 -10   1  10      249.25      275.28     15.05 o
  -9   1  10      340.24      367.78     16.83 o
  -8   1  10       77.28       70.84      7.41 o
  -7   1  10      521.34      532.05     20.17 o
  -6   1  10      389.33      386.94     10.57 o
  -5   1  10       66.09       69.92      7.93 o
  -4   1  10       25.72       24.90      2.92 o
  -3   1  10      642.30      617.09     20.74 o
  -2   1  10      824.92      787.50     25.45 o
  -1   1  10        3.75        4.71      3.50 o
   0   1  10      307.78      324.40     13.50 o
   1   1  10      453.80      463.62     17.24 o
   2   1  10       42.39       33.96      4.88 o
   3   1  10        1.00        0.00      2.52 o
   4   1  10      478.10      439.43     17.12 o
   5   1  10      881.34      892.48     29.82 o
 -10   2  10      108.19      109.63      9.54 o
  -9   2  10       51.38       55.16      7.07 o
  -8   2  10      326.68      330.61     15.00 o
  -7   2  10      922.04      944.48     31.26 o
  -6   2  10       64.94       60.27      6.09 o
  -5   2  10      494.19      512.83     13.02 o
  -4   2  10      316.92      296.59     12.47 o
  -3   2  10       27.48       24.30      4.37 o
  -2   2  10      440.17      428.92     16.15 o
  -1   2  10      333.49      336.18     13.79 o
   0   2  10     1086.07     1067.55     33.61 o
   1   2  10      719.50      723.73     24.65 o
   2   2  10       24.00       21.83      4.94 o
   3   2  10      143.23      133.53      8.85 o
   4   2  10       32.25       33.04      5.52 o
   5   2  10        1.66        0.00      4.65 o
 -10   3  10        7.16       10.80      5.34 o
  -9   3  10        7.31        7.07      4.94 o
  -8   3  10       35.82       36.60      5.63 o
  -7   3  10       12.66       10.28      4.48 o
  -6   3  10      531.87      535.79     19.42 o
  -5   3  10     2056.60     2034.36     33.14 o
  -4   3  10      215.90      218.37      8.07 o
  -3   3  10       80.54       73.03      6.15 o
  -2   3  10       43.19       30.16      4.71 o
  -1   3  10      213.28      200.24     10.69 o
   0   3  10       66.74       69.35      6.67 o
   1   3  10      106.83      126.23      8.50 o
   2   3  10      404.42      436.96     17.75 o
   3   3  10      346.44      349.17     15.57 o
   4   3  10        4.47        4.94      4.88 o
  -6   4  10      558.90      603.99     19.25 o
  -5   4  10      414.17      389.95     10.42 o
  -4   4  10      405.60      408.60     10.88 o
  -3   4  10      803.80      796.35     26.66 o
  -2   4  10      288.35      300.90     13.56 o
  -1   4  10       22.55       21.72      4.77 o
   0   4  10       31.35       36.60      5.86 o
   1   4  10      383.38      367.78     15.86 o
   2   4  10      216.93      238.56     12.93 o
  -7   5  10       56.53       56.48      5.80 o
  -6   5  10       34.42       30.62      5.06 o
  -5   5  10       41.95       55.30      4.14 o
  -4   5  10      776.87      763.16     24.42 o
  -3   5  10      571.23      582.38     21.32 o
  -2   5  10        8.27        2.01      3.96 o
  -1   5  10      134.87      124.80      8.79 o
   0   5  10       20.63       20.97      5.40 o
   1   5  10        0.55        2.70      4.88 o
  -8   6  10      349.46      380.77     14.59 o
  -7   6  10       66.76       62.34      6.38 o
  -6   6  10       83.36       95.67      6.89 o
  -5   6  10        0.20        0.29      2.76 o
  -4   6  10       90.17       88.94      7.58 o
  -3   6  10        4.51        5.00      4.31 o
  -2   6  10      491.53      524.81     20.86 o
  -1   6  10      382.08      419.09     18.21 o
   0   6  10        3.80        3.62      4.88 o
  -7   7  10      332.24      334.86     14.19 o
  -6   7  10      295.31      289.53     13.04 o
  -5   7  10       89.71       84.52      5.38 o
  -4   7  10        1.21        1.26      4.37 o
  -3   7  10        2.03        0.00      4.71 o
   0 -10  11        4.73        8.73      4.83 o
   1 -10  11       19.30       15.11      5.17 o
   2 -10  11      550.26      540.67     20.34 o
   3 -10  11      442.32      407.77     16.49 o
   4 -10  11       14.34       13.27      4.71 o
   5 -10  11      193.05      192.83     10.80 o
   6 -10  11        2.45        3.79      5.92 o
  -2  -9  11      148.30      150.36     10.00 o
  -1  -9  11        2.75        1.09      2.97 o
   0  -9  11       44.46       43.95      5.92 o
   1  -9  11      130.65      123.36      8.56 o
   2  -9  11      643.74      625.71     22.18 o
   3  -9  11        4.92        6.89      4.08 o
   4  -9  11      337.42      346.52     14.71 o
   5  -9  11      744.43      791.01     26.72 o
   6  -9  11       32.56       35.85      7.01 o
   7  -9  11       30.00       29.07      6.61 o
  -3  -8  11      285.78      299.75     14.25 o
  -2  -8  11       62.29       61.69      4.65 o
  -1  -8  11      153.33      148.53      9.19 o
   0  -8  11      501.83      493.33     18.73 o
   1  -8  11        0.74        0.00      3.62 o
   2  -8  11       18.93       14.54      4.25 o
   3  -8  11       57.11       52.17      6.03 o
   4  -8  11      963.87     1001.93     32.18 o
   5  -8  11      192.92      184.72     10.23 o
   6  -8  11       49.62       53.63      4.79 o
   7  -8  11      234.28      265.80     14.65 o
  -4  -7  11       27.24       26.13      4.02 o
  -3  -7  11       82.69       89.17      7.41 o
  -2  -7  11      288.04      285.50     12.81 o
  -1  -7  11     1227.62     1196.66     37.17 o
   0  -7  11      318.60      333.77     13.96 o
   1  -7  11       85.70       76.02      6.84 o
   2  -7  11      284.72      277.00     12.35 o
   3  -7  11      179.16      180.59      9.83 o
   4  -7  11       10.42       10.63      4.42 o
   5  -7  11      312.01      337.04     14.02 o
   6  -7  11      734.59      734.63     18.22 o
   7  -7  11      100.59      112.67      9.77 o
  -5  -6  11      141.34      158.74      7.30 o
  -4  -6  11       58.87       57.38      4.48 o
  -3  -6  11        7.52       11.43      4.02 o
  -2  -6  11      485.88      473.50     17.75 o
  -1  -6  11       38.45       44.41      5.40 o
   0  -6  11      152.06      155.02      8.79 o
   1  -6  11     1057.16     1075.31     33.67 o
   2  -6  11       25.09       22.12      4.54 o
   3  -6  11       28.61       21.83      4.42 o
   4  -6  11       50.75       38.96      5.11 o
   5  -6  11      142.87      143.47      9.14 o
   6  -6  11      165.96      158.87      6.95 o
   7  -6  11       99.97      112.10      9.54 o
  -6  -5  11      479.07      537.73     14.68 o
  -5  -5  11       12.58        8.96      4.40 o
  -4  -5  11      703.50      683.13     54.99 o
  -3  -5  11      103.29      106.01      7.64 o
  -2  -5  11       16.85       20.45      4.19 o
  -1  -5  11        2.16        3.22      3.33 o
   0  -5  11      810.47      844.79     27.35 o
   1  -5  11      553.91      564.86     20.00 o
   2  -5  11      180.96      173.86      9.48 o
   3  -5  11      410.12      399.90     15.46 o
   4  -5  11      486.78      480.17     17.70 o
   5  -5  11      168.63      159.27      6.90 o
   6  -5  11       26.49       21.71      3.59 o
   7  -5  11       24.33       28.90      6.44 o
  -7  -4  11       34.56       30.97      6.84 o
  -6  -4  11      485.55      437.34     12.32 o
  -5  -4  11     1302.86     1232.03     27.40 o
  -4  -4  11      597.81      611.31     16.52 o
  -3  -4  11       40.59       29.19      4.71 o
  -2  -4  11       35.02       30.57      4.77 o
  -1  -4  11       22.09       20.51      4.42 o
   0  -4  11       76.82       85.50      6.61 o
   1  -4  11      233.80      210.12     10.11 o
   2  -4  11      794.09      800.72     26.14 o
   3  -4  11     1039.90      966.77     30.51 o
   4  -4  11      462.75      472.30     17.75 o
   5  -4  11        4.96        8.29      3.28 o
   6  -4  11       25.98       34.60      4.40 o
   7  -4  11        8.51       15.69      5.63 o
  -7  -3  11        2.19        5.11      4.83 o
  -6  -3  11      249.91      248.98      8.56 o
  -5  -3  11      150.84      160.25      6.64 o
  -4  -3  11       56.48       58.39      4.21 o
  -3  -3  11      689.26      679.66     22.75 o
  -2  -3  11     2174.05     2202.04     63.20 o
  -1  -3  11      195.54      175.99      9.02 o
   0  -3  11        5.58        6.26      3.33 o
   1  -3  11        0.40        3.33      3.33 o
   2  -3  11       87.02       96.41      7.01 o
   3  -3  11      148.39      128.65      8.10 o
   4  -3  11        2.81        3.05      3.73 o
   5  -3  11      384.97      394.73     11.53 o
   6  -3  11      140.21      141.41      6.74 o
   7  -3  11       39.63       34.36      6.84 o
  -8  -2  11      103.38      103.71      9.08 o
  -7  -2  11      320.08      297.45     14.54 o
  -6  -2  11      252.04      232.76     19.77 o
  -5  -2  11       25.23       21.36      3.23 o
  -4  -2  11      325.96      317.15      9.47 o
  -3  -2  11      217.82      215.98     10.05 o
  -2  -2  11      190.29      171.57      9.14 o
  -1  -2  11       48.74       51.77      5.17 o
   0  -2  11      283.23      277.86     12.01 o
   1  -2  11       72.85       71.59      6.15 o
   2  -2  11       42.93       35.05      4.88 o
   3  -2  11       38.71       32.06      4.88 o
   4  -2  11      137.35      141.71      6.26 o
   5  -2  11      371.96      360.43     11.03 o
   6  -2  11      252.77      223.92      8.47 o
  -8  -1  11      587.26      584.68     23.16 o
  -7  -1  11      612.83      636.22     23.79 o
  -6  -1  11       67.73       69.02      4.42 o
  -5  -1  11      223.12      226.84      7.75 o
  -4  -1  11      196.10      181.22      9.05 o
  -3  -1  11      127.22      107.16      7.18 o
  -2  -1  11       33.38       43.67      5.06 o
  -1  -1  11      489.96      464.48     16.95 o
   0  -1  11     1453.79     1385.34     41.71 o
   1  -1  11        7.88        7.35      3.68 o
   2  -1  11      186.44      182.66      9.71 o
   3  -1  11       46.32       49.13      5.69 o
   4  -1  11       36.98       40.70      4.22 o
   5  -1  11       95.34       87.15      5.44 o
   6  -1  11      144.94      146.16      7.14 o
  -9   0  11      216.91      223.22     13.56 o
  -8   0  11      309.07      304.69     15.17 o
  -7   0  11       15.03       16.55      5.40 o
  -6   0  11      897.60      912.69     21.02 o
  -5   0  11      917.62      910.34     20.80 o
  -4   0  11       54.74       55.50      5.29 o
  -3   0  11        0.51        2.93      3.22 o
  -2   0  11        0.96        2.24      3.39 o
  -1   0  11      332.56      335.66     13.73 o
   0   0  11       40.55       43.38      5.23 o
   1   0  11      558.26      574.17     20.45 o
   2   0  11      721.76      710.28     24.25 o
   3   0  11      179.66      169.48      6.94 o
   4   0  11       16.02       17.22      4.02 o
   5   0  11        5.65        5.84      3.25 o
  -9   1  11       64.90       53.61      7.70 o
  -8   1  11        1.56        1.26      5.06 o
  -7   1  11      439.17      442.82     18.10 o
  -6   1  11      925.18      919.43     30.62 o
  -5   1  11       70.42       68.50      4.48 o
  -4   1  11      298.14      315.15     13.22 o
  -3   1  11      727.22      714.42     23.96 o
  -2   1  11        1.55        0.00      3.39 o
  -1   1  11       25.85       25.74      4.71 o
   0   1  11      312.74      322.74     13.73 o
   1   1  11      621.27      569.74     20.63 o
   2   1  11      205.91      200.52     10.92 o
   3   1  11      125.90      142.26      9.71 o
   4   1  11      399.59      424.32     17.58 o
  -9   2  11       78.49       72.57      7.76 o
  -8   2  11       21.78       19.31      5.69 o
  -7   2  11       90.05      117.44      8.50 o
  -6   2  11       66.81       71.94      6.84 o
  -5   2  11      749.91      770.10     25.57 o
  -4   2  11     2008.16     2027.77     58.95 o
  -3   2  11      839.21      834.50     27.58 o
  -2   2  11      219.14      191.50     10.40 o
  -1   2  11      175.54      161.68      9.37 o
   0   2  11        0.14        1.44      3.68 o
   1   2  11        9.67        7.93      4.48 o
   2   2  11       40.50       47.57      6.32 o
   3   2  11      409.59      403.29     16.95 o
  -9   3  11      267.73      301.76     15.05 o
  -8   3  11       83.10       94.92      8.27 o
  -7   3  11       30.55       19.08      5.23 o
  -5   3  11      288.17      298.49     13.27 o
  -4   3  11        2.10        3.56      3.79 o
  -3   3  11       75.49       76.99      6.72 o
  -2   3  11      456.43      455.75     17.87 o
  -1   3  11      680.16      641.91     23.04 o
   0   3  11        1.93        0.00      4.08 o
   1   3  11        4.40        0.29      4.48 o
   2   3  11       11.27        3.05      4.60 o
  -5   4  11       24.40       22.77      3.40 o
  -4   4  11      309.23      294.81     13.67 o
  -3   4  11      273.77      269.24     12.87 o
  -2   4  11      237.40      266.89     12.87 o
  -1   4  11        5.22        4.60      4.31 o
   0   4  11      363.55      376.69     16.43 o
   1   4  11      157.65      150.13     10.28 o
  -6   5  11       94.13       89.35      7.12 o
  -5   5  11        1.68        0.45      2.92 o
  -4   5  11       24.33       18.67      5.06 o
  -3   5  11        6.93        2.36      4.54 o
  -2   5  11        0.51        0.00      4.02 o
  -1   5  11      213.64      230.92     12.70 o
  -6   6  11        6.29        4.08      4.37 o
  -5   6  11      190.08      209.20     11.38 o
  -4   6  11       83.94       84.86      7.70 o
  -3   6  11       36.12       43.67      6.44 o
   2 -10  12       19.06       18.33      5.52 o
   3 -10  12       17.30       14.77      5.00 o
  -1  -9  12        2.39        2.18      4.25 o
   0  -9  12       76.44       79.06      7.35 o
   1  -9  12      555.29      563.60     21.09 o
   2  -9  12       75.64       84.29      7.41 o
   3  -9  12        3.32        0.00      4.08 o
   4  -9  12       37.73       38.67      5.80 o
   5  -9  12      112.09      109.34      8.50 o
  -2  -8  12        0.65        0.40      4.48 o
  -1  -8  12       61.55       60.39      6.61 o
   0  -8  12      700.55      726.60     25.22 o
   1  -8  12      517.69      503.27     19.13 o
   2  -8  12        3.63        0.75      4.31 o
   3  -8  12       78.95       78.77      7.12 o
   4  -8  12       70.81       71.59      7.24 o
   5  -8  12        1.36        5.34      4.31 o
   6  -8  12       34.47       32.54      4.60 o
  -4  -7  12      209.30      232.24     12.30 o
  -3  -7  12        9.15        3.73      4.31 o
  -2  -7  12        0.48        0.63      4.02 o
  -1  -7  12       20.13       20.57      4.71 o
   0  -7  12       66.84       56.37      6.21 o
   1  -7  12      186.84      203.28     11.09 o
   2  -7  12      375.94      396.40     16.43 o
   3  -7  12      603.15      599.97     21.78 o
   4  -7  12       95.23       93.42      7.41 o
   5  -7  12       31.77       32.58      5.52 o
   6  -7  12        3.68        0.00      3.46 o
  -5  -6  12      193.69      197.39     17.44 o
  -4  -6  12        8.38        8.16      4.54 o
  -3  -6  12      633.44      622.83     22.12 o
  -2  -6  12      293.57      297.63     13.27 o
  -1  -6  12        2.08        0.75      4.02 o
   0  -6  12       97.94       93.83      7.35 o
   1  -6  12      240.14      265.97     12.53 o
   2  -6  12     1026.84      992.68     31.95 o
   3  -6  12        7.23        5.57      4.31 o
   4  -6  12      605.27      597.67     21.66 o
   5  -6  12      559.12      576.47     21.09 o
   6  -6  12        2.82        1.57      4.88 o
  -5  -5  12       78.59       73.11      5.86 o
  -4  -5  12      307.85      316.65     13.90 o
  -3  -5  12      376.28      371.92     15.11 o
  -2  -5  12       11.13       10.28      4.14 o
  -1  -5  12      135.42      137.38      8.68 o
   0  -5  12      720.69      726.89     24.76 o
   1  -5  12       78.31       76.99      6.61 o
   2  -5  12      105.37      104.11      7.70 o
   3  -5  12       90.73       93.20      7.47 o
   4  -5  12      395.21      382.78     15.63 o
   5  -5  12       94.89       94.18      5.68 o
   6  -5  12       72.19       83.30      5.61 o
  -6  -4  12        4.62        1.15      3.16 o
  -5  -4  12       27.43       25.66      3.74 o
  -4  -4  12       31.00       37.06      5.11 o
  -3  -4  12       49.61       43.90      5.80 o
  -2  -4  12      450.70      443.17     17.01 o
  -1  -4  12     1268.14     1221.30     37.75 o
   0  -4  12      463.22      439.78     16.83 o
   1  -4  12      225.27      241.55     11.78 o
   2  -4  12      128.75      133.47      8.79 o
   3  -4  12       13.24        9.02      4.19 o
   4  -4  12       11.05       14.88      4.94 o
   5  -4  12      180.22      178.90      7.61 o
   6  -4  12      608.29      611.65     16.26 o
  -7  -3  12      183.03      210.23     12.70 o
  -6  -3  12      577.89      625.63     16.17 o
  -5  -3  12      244.98      242.25     16.78 o
  -4  -3  12       13.47       15.69      4.54 o
  -3  -3  12       46.17       49.07      5.69 o
  -2  -3  12       83.63       89.81      7.01 o
  -1  -3  12      163.49      171.11      9.65 o
   0  -3  12        5.75        4.14      3.68 o
   1  -3  12      144.13      158.29      9.37 o
   2  -3  12      315.58      327.85     14.19 o
   3  -3  12       99.09       88.71      7.12 o
   4  -3  12        3.43        0.98      4.31 o
   5  -3  12       78.29       71.48      5.21 o
   6  -3  12       17.55       21.80      3.91 o
  -7  -2  12       77.51       93.88      8.68 o
  -6  -2  12      742.99      721.49     17.83 o
  -5  -2  12        1.67        3.96      2.97 o
  -4  -2  12      435.26      412.60     15.86 o
  -3  -2  12      887.96      851.57     27.81 o
  -2  -2  12       16.32       15.11      4.08 o
  -1  -2  12        7.26        1.61      3.33 o
   0  -2  12      208.45      196.33     10.34 o
   1  -2  12      513.21      481.20     18.10 o
   2  -2  12        1.78        3.10      4.19 o
   3  -2  12      108.45      116.06      8.27 o
   4  -2  12      220.47      225.73      8.43 o
   5  -2  12       44.75       41.09      4.65 o
  -8  -1  12       61.94       53.38      7.47 o
  -7  -1  12        0.43        0.00      5.23 o
  -6  -1  12        6.01        2.98      3.08 o
  -5  -1  12      824.85      816.87     19.40 o
  -4  -1  12      782.99      758.09     25.22 o
  -3  -1  12       92.89       83.94      6.55 o
  -2  -1  12       23.89       25.97      4.88 o
  -1  -1  12       73.82       71.82      6.61 o
   0  -1  12        3.73        7.41      3.91 o
   1  -1  12      205.42      185.24     10.23 o
   2  -1  12      243.56      248.21     12.07 o
   3  -1  12      593.62      564.00     20.86 o
   4  -1  12      272.78      269.22     20.91 o
   5  -1  12       47.91       56.88      4.91 o
  -8   0  12       89.63       86.65      8.33 o
  -7   0  12        2.91        5.92      5.34 o
  -6   0  12       27.87       30.05      5.98 o
  -5   0  12      730.00      721.08     24.36 o
  -4   0  12      131.46      123.76      8.16 o
  -3   0  12      385.57      400.47     15.80 o
  -2   0  12     1164.16     1102.66     34.76 o
  -1   0  12      268.98      274.41     12.64 o
   0   0  12      223.93      195.41     10.63 o
   1   0  12       16.60       14.19      4.88 o
   2   0  12      111.57      117.15      8.50 o
   3   0  12       65.95       60.88      4.71 o
   4   0  12      137.73      139.22      9.65 o
  -8   1  12       28.49       28.27      6.67 o
  -7   1  12      135.39      122.56      9.77 o
  -6   1  12        4.27        0.00      4.25 o
  -5   1  12       77.14       85.27      7.12 o
  -4   1  12      237.85      238.22     11.55 o
  -3   1  12      656.49      700.86     24.25 o
  -2   1  12      182.22      171.57     10.05 o
  -1   1  12      334.05      316.47     14.08 o
   0   1  12      911.21      848.75     28.50 o
   1   1  12      229.82      221.38     11.89 o
   2   1  12       10.36       13.62      5.11 o
   3   1  12       62.33       56.60      6.78 o
  -8   2  12      418.89      431.79     18.67 o
  -7   2  12      438.67      449.08     18.67 o
  -5   2  12      103.01       90.84      7.35 o
  -4   2  12       12.38       17.06      4.77 o
  -3   2  12      131.95      113.65      8.68 o
  -2   2  12       44.85       48.95      6.03 o
  -1   2  12     1043.72      972.11     32.06 o
   0   2  12      417.27      397.83     16.66 o
   1   2  12       13.03        3.05      4.77 o
   2   2  12       96.61       86.19      7.81 o
  -5   3  12      470.23      474.36     18.56 o
  -4   3  12       49.39       44.70      6.09 o
  -3   3  12        9.16        5.46      4.02 o
  -2   3  12       21.93       10.00      4.83 o
  -1   3  12       55.27       63.49      7.18 o
   0   3  12       28.67       23.16      5.40 o
   1   3  12      119.10      130.83     10.11 o
  -5   4  12       13.68        9.42      4.77 o
  -4   4  12      331.29      289.12     13.85 o
  -3   4  12       74.40       84.35      7.93 o
  -2   4  12      163.39      164.50     10.69 o
  -1   4  12        2.23        5.75      4.83 o
  -4   5  12      408.27      369.33     16.38 o
  -1  -8  13      225.11      221.96     12.07 o
   0  -8  13      248.41      256.66     13.22 o
   1  -8  13        4.69        0.00      4.25 o
   2  -8  13       21.58       22.12      5.40 o
   3  -8  13       91.82       88.43      7.87 o
   4  -8  13      305.63      310.38     14.36 o
  -2  -7  13      676.21      697.93     24.88 o
  -1  -7  13      665.08      677.59     24.25 o
   0  -7  13       31.30       32.98      5.69 o
   1  -7  13        0.90        5.63      4.60 o
   2  -7  13       10.63       16.03      5.23 o
   3  -7  13       17.93       16.09      4.94 o
   4  -7  13        0.01        0.00      4.77 o
  -3  -6  13      148.60      153.30      9.71 o
  -2  -6  13      279.36      301.71     14.13 o
  -1  -6  13       12.60        9.02      4.60 o
   0  -6  13      294.30      310.15     14.48 o
   1  -6  13      653.60      678.45     24.02 o
   2  -6  13       11.51       21.78      5.06 o
   3  -6  13       10.94        1.78      4.65 o
   4  -6  13       56.51       63.83      6.84 o
   5  -6  13      172.72      188.80     11.43 o
  -4  -5  13      202.17      184.72     10.74 o
  -3  -5  13        6.84        5.57      4.65 o
  -2  -5  13        0.14        0.00      4.19 o
  -1  -5  13      118.51      131.06      9.25 o
   0  -5  13      145.07      133.99      8.96 o
   1  -5  13        5.77        0.75      4.37 o
   2  -5  13      152.94      153.24      9.71 o
   3  -5  13      320.83      336.58     14.77 o
   4  -5  13      161.40      183.12     11.20 o
   5  -5  13        6.83        1.42      3.33 o
  -5  -4  13      530.07      559.69     20.86 o
  -4  -4  13      348.19      359.68     15.40 o
  -3  -4  13        1.47        0.00      3.68 o
  -2  -4  13       23.43       18.21      4.65 o
  -1  -4  13      120.21      118.99      8.73 o
   0  -4  13       27.14       23.79      5.40 o
   1  -4  13      173.69      150.08      9.37 o
   2  -4  13      498.86      522.17     19.94 o
   3  -4  13      612.72      619.50     22.58 o
   4  -4  13       56.13       62.92      7.18 o
   5  -4  13       54.81       56.29      5.63 o
  -6  -3  13      292.93      317.19     28.04 o
  -5  -3  13      296.50      301.71     13.67 o
  -4  -3  13        9.33       11.09      4.48 o
  -3  -3  13      606.97      584.74     21.14 o
  -2  -3  13      602.79      563.88     20.68 o
  -1  -3  13       31.32       29.25      5.34 o
   0  -3  13       22.01       24.25      5.11 o
   1  -3  13       59.22       69.98      7.01 o
   2  -3  13       85.59       85.04      7.47 o
   3  -3  13        9.80        7.87      4.77 o
   4  -3  13      105.61      116.01      9.02 o
  -6  -2  13       23.86       23.37      3.79 o
  -5  -2  13        5.29        0.80      4.14 o
  -4  -2  13      148.94      158.41      9.77 o
  -3  -2  13      720.32      701.78     24.25 o
  -2  -2  13      250.06      246.95     11.89 o
  -1  -2  13      107.20      100.89      7.64 o
   0  -2  13      279.47      287.28     13.27 o
   1  -2  13       19.97       22.41      5.00 o
   2  -2  13       13.49       18.62      5.06 o
   3  -2  13       21.17       26.14      5.46 o
   4  -2  13      339.39      339.46     21.89 o
  -6  -1  13       10.44       11.49      5.23 o
  -5  -1  13       18.01       20.91      4.94 o
  -4  -1  13       15.84       19.94      4.65 o
  -3  -1  13        6.24        1.95      4.02 o
  -2  -1  13      268.14      268.73     12.76 o
  -1  -1  13      924.40      922.76     30.51 o
   0  -1  13      565.36      543.94     20.45 o
   1  -1  13       32.98       35.05      6.03 o
   2  -1  13       48.12       55.16      7.01 o
   3  -1  13        4.35        7.70      3.66 o
  -6   0  13      439.09      446.67     18.85 o
  -5   0  13      128.46      140.83      9.08 o
  -4   0  13        6.41        0.00      4.14 o
  -3   0  13       31.38       36.08      5.80 o
  -2   0  13      112.67      122.90      8.79 o
  -1   0  13      114.55      114.57      8.68 o
   0   0  13       70.28       75.38      7.53 o
   1   0  13      462.07      462.07     18.56 o
   2   0  13      449.36      453.62     18.50 o
  -5   1  13        3.50        0.17      4.54 o
  -4   1  13      147.17      156.11     10.05 o
  -3   1  13      191.79      197.65     11.26 o
  -2   1  13       19.88       20.74      5.06 o
  -1   1  13       40.25       32.00      5.92 o
   0   1  13      290.72      276.94     13.56 o
   1   1  13      183.69      200.07     11.78 o
  -5   2  13      386.67      427.48     17.41 o
  -4   2  13      556.38      541.76     20.63 o
  -3   2  13       14.56       11.72      4.65 o
  -2   2  13      126.48      114.74      8.79 o
  -1   2  13        6.99        5.46      4.48 o
   0   2  13        0.18        2.70      4.94 o
  -5   3  13       25.84       15.34      5.23 o
  -4   3  13        2.11        1.21      4.65 o
  -3   3  13        4.86        7.70      4.88 o
  -2   3  13      403.54      391.57     17.18 o
   1  -7  14      162.29      160.19     10.86 o
  -1  -6  14        8.06        9.65      4.94 o
   0  -6  14        4.66       10.28      5.29 o
   1  -6  14      337.30      330.89     15.11 o
   2  -6  14       32.53       27.23      5.98 o
  -3  -5  14      399.14      418.40     17.70 o
  -2  -5  14        5.20        3.39      4.94 o
  -1  -5  14      260.14      258.15     12.99 o
   0  -5  14      291.81      307.74     14.59 o
   1  -5  14      149.42      155.71     10.63 o
   2  -5  14       28.75       18.56      5.75 o
   3  -5  14      196.53      197.02     11.61 o
  -3  -4  14       12.56        9.25      5.00 o
  -2  -4  14      311.21      308.60     14.25 o
  -1  -4  14      592.04      622.78     23.10 o
   0  -4  14        0.80        1.32      4.25 o
   1  -4  14      207.74      202.71     11.84 o
   2  -4  14        9.56        6.09      5.23 o
   3  -4  14       13.26        5.52      4.83 o
  -4  -3  14        8.34       11.20      4.71 o
  -3  -3  14       80.55       81.88      7.81 o
  -2  -3  14      289.86      292.51     13.67 o
  -1  -3  14       99.73      101.76      8.16 o
   0  -3  14      423.17      411.16     17.18 o
   1  -3  14      687.48      696.67     25.11 o
   2  -3  14      165.02      138.93      9.88 o
  -4  -2  14      184.03      167.83     10.51 o
  -3  -2  14       44.82       47.29      6.15 o
  -2  -2  14       44.74       50.16      6.84 o
  -1  -2  14      230.14      240.23     12.76 o
   0  -2  14      479.25      472.24     19.13 o
   1  -2  14       86.93       94.57      8.33 o
   2  -2  14        9.99        2.64      4.83 o
  -4  -1  14      172.45      186.33     11.26 o
  -3  -1  14       24.48       18.44      5.17 o
  -2  -1  14        2.15        0.29      4.60 o
  -1  -1  14        5.23        2.41      4.37 o
   0  -1  14       28.30       20.28      5.75 o
   1  -1  14       22.31       32.18      6.03 o
  -4   0  14       78.55       67.68      7.53 o
  -3   0  14      381.23      393.75     17.12 o
  -2   0  14      400.02      410.82     17.35 o
  -1   0  14       61.64       57.63      6.89 o
   0   0  14        6.74        6.55      5.34 o
  -3   1  14      108.97      109.80      8.73 o
  -2   1  14       21.56       11.61      5.17 o
 
